# Supplementary material for: Get to Know Your Neighbors: Characterization of Close Bacillus anthracis Isolates and Toxin Profile Diversity in the Bacillus cereus Group
Source: Microorganisms. 2023 Nov 7;11(11):2721. doi: 10.3390/microorganisms11112721 (PMC10673079; doi:10.3390/microorganisms11112721)
Supplement: Supplementary file 1 [file microorganisms-11-02721-s001.zip]

Archive with 7 entries (6 files):
- supplementary_data/
- supplementary_data/Figure_S1.jpg
- supplementary_data/Table_S1.xlsx
- supplementary_data/Table_S2.xlsx
- supplementary_data/Table_S3.xlsx
- supplementary_data/Table_S4.xlsx
- supplementary_data/Table_S5.xlsx
