# Supplementary material for: Get to Know Your Neighbors: Characterization of Close Bacillus anthracis Isolates and Toxin Profile Diversity in the Bacillus cereus Group
Source: Microorganisms. 2023 Nov 7;11(11):2721. doi: 10.3390/microorganisms11112721 (PMC10673079; doi:10.3390/microorganisms11112721)
Supplement: Supplementary file 1 [file microorganisms-11-02721-s001.zip › supplementary_data/Table_S1.xlsx]

## Sheet: Table S1
Table S1: Summary of the characteristics of the studied strains and their corresponding assemblies. After the first isolation, the observation of different types of colony for some isolates was either due to a dimorphism (X in the corresponding column) or to a mix of different strains in the culture stock (strain id. with the suffix A and B). For the column entitled "Surface" : S for "Smooth", R …
Strain	Isolation source	Isolation matrice	Cultured from	Isolation date	Morphological and biochemical characteristics of colonies on TSS				Assembly	Total Length	Contig Count	Contig N50	Coverage	Completeness	Contamination level	Strain		Cultured from	Dimorphism		Strain id.	nheABC	hblABCD	cesABCD	cytK-1	cytK-2	spH	Bt toxins*	Bt toxins	cya, lef, pagA	capABCDE	hasABC	bpsABCDEFGHX	Closest reference species	Final taxon name (genomospecies/subsp./biovar)
					Haemolysis	Surface	Elevation	Dimorphism
SIBC8	Clinical specimen	Faeces, infectious disease clinic	Bacterial glycerol stock	2014-08-06	β	R	F		GCA_029477005.1	5894977	64	453572	118x	99.22%	0.41%	SIBC8	TRUE	Bacterial glycerol stock		TRUE	SIBC8	2	2	0		2	2			0	0	0	1	B. thuringiensis	B. cereus s.s.
SIBC9A	Clinical specimen	Faeces, infectious disease clinic	Bacterial glycerol stock	2014-07-04	β	R	C/F	X	GCA_029477125.1	5965703	338	118898	139x	99.03%	3.86%	SIBC9A	TRUE	Bacterial glycerol stock	X	TRUE	SIBC9A	2	2	0		2	2			0	0	0	1	B. cereus s.s.	B. cereus s.s.
SIBC9B	Clinical specimen	Faeces, infectious disease clinic	Bacterial glycerol stock	2014-07-04	β	R	C		GCA_029536285.1	5792977	482	77539	119x	99.41%	0.39%	SIBC9B	TRUE	Bacterial glycerol stock		TRUE	SIBC9B	2	0	2		0	2			0	0	0	1	B. paranthracis (Emetic B. cereus)	B. mosaicus subsp. cereus biovar Emeticus (B. Emeticus)
SIBC10	Clinical specimen	Faeces, pediatric clinic	Bacterial glycerol stock	2014-06-16	β	R	C		GCA_029477025.1	5760656	49	888158	98x	98.9%	0.56%	SIBC10	TRUE	Bacterial glycerol stock		TRUE	SIBC10	2	2	0		2	2			0	0	0	1	B. "bombysepticus"	B. cereus s.s.
SIBC12A	Clinical specimen	Faeces, infectious disease clinic	Bacterial glycerol stock	2014-11-07	β	S/R	C/U	X	GCA_029537435.1	5971045	275	72681	112x	98.82%	0.16%	SIBC12A	TRUE	Bacterial glycerol stock	X	TRUE	SIBC12A	2	2	0		0	2			0	0	0	1	B. toyonensis	B. toyonensis
SIBC12B	Clinical specimen	Faeces, infectious disease clinic	Bacterial glycerol stock	2014-11-07	β	R	U		GCA_029477175.1	5945634	209	107482	130x	99.41%	0.69%	SIBC12B	TRUE	Bacterial glycerol stock		TRUE	SIBC12B	2	2	0		0	2			0	0	0	1	B. toyonensis	B. toyonensis
SIBC13	Clinical specimen	Burn smear	Bacterial glycerol stock	2014-12-16	β	R	U/F	X	GCA_029478695.1	6005304	99	21091	102x	99.11%	0.11%	SIBC13	TRUE	Bacterial glycerol stock	X	TRUE	SIBC13	2	2	0		2	2			0	0	0	1	B. "bombysepticus"	B. cereus s.s.
SIBC14	Clinical specimen	Earduct smear	Extracted DNA stock	2014-03-13	β	R	U		GCA_029536295.1	5672054	241	62961	68x	99.41%	0.29%	SIBC14	TRUE	Extracted DNA stock		TRUE	SIBC14	2	0	2		0	2			0	0	0	1	B. paranthracis (Emetic B. cereus)	B. mosaicus subsp. cereus biovar Emeticus (B. Emeticus)
SIBC16	Clinical specimen	Wound smear after surgery, pediatric	Bacterial glycerol stock	30/02/2014	β	R	F		GCA_029478675.1	5335358	338	162481	87x	Not available	Not available	SIBC16	TRUE	Bacterial glycerol stock		TRUE	SIBC16	2	0	0		2	2			0	0	0	1	B. anthracis	B. mosaicus
SIBC17A	Clinical specimen	Wound smear	Bacterial glycerol stock	2014-09-01	β	R	U		GCA_029477395.1	5713945	436	79952	94x	99.22%	0.19%	SIBC17A	TRUE	Bacterial glycerol stock		TRUE	SIBC17A	2	2	0		2	2			0	0	0	1	B. cereus s.s.	B. cereus s.s.
SIBC17B	Clinical specimen	Wound smear	Bacterial glycerol stock	2014-09-01	β	R	F		GCA_029479465.1	5240612	432	30185	57x	99.11%	0.62%	SIBC17B	TRUE	Bacterial glycerol stock		TRUE	SIBC17B	2	0	0		2	2			0	0	0	1	B. anthracis	B. mosaicus
SIBC18	Clinical specimen	Faeces, infectious disease clinic	Bacterial glycerol stock	2014-12-04	β	R	U/C	X	GCA_029537715.1	5393332	234	55105	120x	98.82%	0	SIBC18	TRUE	Bacterial glycerol stock	X	TRUE	SIBC18	2		0		0	2			0	0	0	1	B. paranthracis	B. mosaicus subsp. cereus (B. cereus)
SIBC19	Clinical specimen	Haemoculture, blood sample	Extracted DNA stock	2014-05-20	β	R	U		GCA_029479525.1	5278539	156	206252	104x	Not available	Not available	SIBC19	TRUE	Extracted DNA stock		TRUE	SIBC19	2	0	0		2	2			0	0	0	1	B. anthracis	B. mosaicus
SIBC20A	Clinical specimen	Burn smear	Bacterial glycerol stock	2014-03-16	β	R	U		GCA_029477895.1	5264565	381	41859	192x	98.82%	0.59%	SIBC20A	TRUE	Bacterial glycerol stock		TRUE	SIBC20A	2	0	0		2	2			0	0	0	1	B. tropicus	B. mosaicus
SIBC20B	Clinical specimen	Burn smear	Bacterial glycerol stock	2014-03-16	β	R	U		GCA_029537445.1	5680508	570	30263	175x	99.41%	0.01%	SIBC20B	TRUE	Bacterial glycerol stock		TRUE	SIBC20B	2	0	0		0	2			0	0	0	1	B. mobilis	B. mosaicus
SIBC21	Clinical specimen	Nasal mucosa smear	Bacterial glycerol stock	2014-04-22	β	R	U		GCA_029477345.1	5297534	130	134265	71x	99.16%	0.18%	SIBC21	TRUE	Bacterial glycerol stock		TRUE	SIBC21	2	2	0		2	2			0	0	0	1	B. cereus s.s.	B. cereus s.s.
SIBC22	Clinical specimen	Nasal mucosa smear	Bacterial glycerol stock	2014-06-16	β	R	U		GCA_029477285.1	6144462	161	260184	92x	99.01%	0.45%	SIBC22	TRUE	Bacterial glycerol stock		TRUE	SIBC22	2	2	0		2	2			0	0	0	1	B. cereus s.s.	B. cereus s.s.
SIBC26	Clinical specimen	Wound smear after surgery, pediatric	Bacterial glycerol stock	2014-04-16	β	R	F/C	X	GCA_029536485.1	5679717	132	135606	70x	99.41%	0.29%	SIBC26	TRUE	Bacterial glycerol stock	X	TRUE	SIBC26	2	0	0		0	2			0	0	0	1	B. paranthracis (Emetic B. cereus)	B. mosaicus subsp. cereus (B. cereus)
SIBC27	Clinical specimen	Haemoculture, blood sample	Bacterial glycerol stock	2014-05-26	β	R	C		GCA_029477625.1	5254407	94	187354	64x	99.11%	0.15%	SIBC27	TRUE	Bacterial glycerol stock		TRUE	SIBC27	2	0	0		2	2			0	0	0	1	B. anthracis	B. mosaicus
SIBC28	Clinical specimen	Faeces, infectious disease clinic	Bacterial glycerol stock	2014-12-22	β	R	U		GCA_029537665.1	6103480	324	54945	105x	99.01%	3.49%	SIBC28	TRUE	Bacterial glycerol stock		TRUE	SIBC28	2	2	0		2	2			0	0	0	1	B. cereus s.s.	B. cereus s.s.
SIBC29	Clinical specimen	Faeces, infectious disease clinic	Bacterial glycerol stock	2014-11-05	β	R	U		GCA_029477715.1	5341713	43	524272	100x	99.16%	0.27%	SIBC29	TRUE	Bacterial glycerol stock		TRUE	SIBC29	2	2	0		2	2			0	0	0	1	B. cereus s.s.	B. cereus s.s.
SIBC30	Clinical specimen	Faeces, infectious disease clinic	Bacterial glycerol stock	2014-08-19	β	R	U		GCA_029477885.1	6313163	90	251006	102x	99.19%	3.25%	SIBC30	TRUE	Bacterial glycerol stock		TRUE	SIBC30	2	2	0		2	2			0	0	0	1	B. cereus s.s.	B. cereus s.s.
SIBC31	Clinical specimen	Faeces, infectious disease clinic	Bacterial glycerol stock	2014-05-17	β	R	C		GCA_029477985.1	5397518	759	1491	95x	98.53%	0.59%	SIBC31	TRUE	Bacterial glycerol stock		TRUE	SIBC31	2	0	0		0	2			0	0	0	1	B. paranthracis	B. mosaicus subsp. cereus (B. cereus)
SIBC32	Clinical specimen	Faeces, infectious disease clinic	Bacterial glycerol stock	2014-09-19	β	R	U		GCA_029477705.1	5942026	102	205554	118x	99.11%	0.27%	SIBC32	TRUE	Bacterial glycerol stock		TRUE	SIBC32	2	2	0		2	2			0	0	0	1	B. thuringiensis	B. cereus s.s.
SIBC34	Food	Fruit dumpling	Bacterial glycerol stock	00/00/2014	β	R	C		GCA_029536455.1	5669842	139	146417	80x	98.82%	0.12%	SIBC34	TRUE	Bacterial glycerol stock		TRUE	SIBC34	2	2	0		0	2	2	2	0	0	0	1	B. paranthracis	B. mosaicus biovar Thuringiensis (B. Thuringiensis)
SIBC35	Food	French salad	Bacterial glycerol stock	00/00/2014	β	R	C		GCA_029536385.1	5736611	337	185141	65x	99.41%	0.47%	SIBC35	TRUE	Bacterial glycerol stock		TRUE	SIBC35	2	0	2		0	2			0	0	0	1	B. paranthracis (Emetic B. cereus)	B. mosaicus subsp. cereus biovar Emeticus (B. Emeticus)
SIBC36	Food	Cooked beans	Bacterial glycerol stock	00/00/2014	β	R	U		GCA_029477805.1	6033024	73	1102347	67x	99.11%	9.16%	SIBC36	TRUE	Bacterial glycerol stock		TRUE	SIBC36	2	2	0		2	2			0	0	0	1	B. "bombysepticus"	B. cereus s.s.
SIBC37	Food	Stew with sauerkraut	Bacterial glycerol stock	00/00/2014	β	R	U		GCA_029477355.1	5841088	203	67563	36x	98.56%	1.01%	SIBC37	TRUE	Bacterial glycerol stock		TRUE	SIBC37	2	2	0		2	2			0	0	0	1	B. cereus s.s.	B. cereus s.s.
SIBC38A	Food	Pepper	Bacterial glycerol stock	00/00/2014	β	R	F		GCA_029537525.1	5392407	47	581496	83x	99.11%	0.13%	SIBC38A	TRUE	Bacterial glycerol stock		TRUE	SIBC38A	2	2	0		2	2			0	0	0	1	B. "bombysepticus"	B. cereus s.s.
BC38B	Food	Pepper	Bacterial glycerol stock	00/00/2014	β	R	C		GCA_025946485.2	5740124	2	n.a.	670x	98.69%	0.42%	BC38B	TRUE	Bacterial glycerol stock		TRUE	BC38B	2	0	0		0	2			0	0	0	1	B. anthracis	B. mosaicus
SIBC39	Food	Risotto with shrimps	Bacterial glycerol stock	00/00/2014	β	R	F/C	X	GCA_029536375.1	5659676	113	247637	74x	98.82%	0	SIBC39	TRUE	Bacterial glycerol stock	X	TRUE	SIBC39	2	2	0		0	2	2	2	0	0	0	1	B. paranthracis	B. mosaicus biovar Thuringiensis (B. Thuringiensis)
SIBC40	Food	Russian salad with mayonnaise	Bacterial glycerol stock	00/00/2014	β	R	C/U	X	GCA_029479395.1	5585121	72	239095	71x	99.22%	1.09%	SIBC40	TRUE	Bacterial glycerol stock	X	TRUE	SIBC40	2	0	0		0	2	2	2	0	0	0	1	B. anthracis	B. mosaicus biovar Thuringiensis (B. Thuringiensis)
SIBC41	Food	Bolognese sauce	Bacterial glycerol stock	00/00/2014	α / γ	R/S	U/F	X	GCA_029537625.1	5385098	376	488	127x	98.75%	0	SIBC41	TRUE	Bacterial glycerol stock	X	TRUE	SIBC41	2	0	0		0	2			0	0	0	1	B. paranthracis	B. mosaicus subsp. cereus (B. cereus)
SIBC43	Milk and milk product	Pasteurized milk	Bacterial glycerol stock	2008-07-04	β	R	U		GCA_029479355.1	6124807	66	648117	97x	99.01%	0.51%	SIBC43	TRUE	Bacterial glycerol stock		TRUE	SIBC43	2	2	0		2	2			0	0	0	1	B. cereus s.s.	B. cereus s.s.
SIBC44	Milk and milk product	Pasteurized milk	Bacterial glycerol stock	2008-07-28	β	R	C		GCA_029537695.1	5577839	150	240863	94x	99.03%	0.75%	SIBC44	TRUE	Bacterial glycerol stock		TRUE	SIBC44	2	0	0		2	2			0	0	0	1	B. anthracis	B. mosaicus
SIBC45	Milk and milk product	Cottage cheese	Bacterial glycerol stock	2008-01-10	β	R	U		GCA_029477365.1	5337444	42	1602628	116x	99.22%	0.13%	SIBC45	TRUE	Bacterial glycerol stock		TRUE	SIBC45	2	2	0		2	2			0	0	0	1	B. "bombysepticus"	B. cereus s.s.
SIBC46A	Milk and milk product	Milk from the udder of a cow with mastitis	Bacterial glycerol stock	2007-06-17	β	R	F		GCA_029477525.1	5913121	587	28389	111x	98.28%	0.71%	SIBC46A	TRUE	Bacterial glycerol stock		TRUE	SIBC46A	2	0	0		2	2			0	0	0	1	B. thuringiensis	B. cereus s.s.
SIBC46B	Milk and milk product	Milk from the udder of a cow with mastitis	Bacterial glycerol stock	2007-06-17	β	R	U/F	X	GCA_029536425.1	5653150	98	269179	68x	99.41%	0.29%	SIBC46B	TRUE	Bacterial glycerol stock	X	TRUE	SIBC46B	2	0	2		0	2			0	0	0	1	B. paranthracis (Emetic B. cereus)	B. mosaicus subsp. cereus biovar Emeticus (B. Emeticus)
SIBC47	Milk and milk product	Raw bulk milk	Bacterial glycerol stock	2007-07-14	β	R	F		GCA_029479275.1	5963197	114	189537	91x	98.28%	0.71%	SIBC47	TRUE	Bacterial glycerol stock		TRUE	SIBC47	2	0	0		2	2			0	0	0	1	B. thuringiensis	B. cereus s.s.
SIBC49	Milk and milk product	Raw bulk milk	Bacterial glycerol stock	2007-12-10	β	R	F		GCA_029537615.1	5520116	98	189329	82x	99.41%	0.29%	SIBC49	TRUE	Bacterial glycerol stock		TRUE	SIBC49	2	0	0		2	2	2	2	0	0	0	1	B. paranthracis	B. mosaicus biovar Thuringiensis (B. Thuringiensis)
SIBC50	Milk and milk product	Raw bulk milk	Bacterial glycerol stock	2007-11-15	β	R	U		GCA_029536535.1	5505430	127	125814	62x	99.41%	0.29%	SIBC50	TRUE	Bacterial glycerol stock		TRUE	SIBC50	2	0	2		0	2			0	0	0	1	B. paranthracis (Emetic B. cereus)	B. mosaicus subsp. cereus biovar Emeticus (B. Emeticus)
SIBC51A	Milk and milk product	Raw bulk milk	Bacterial glycerol stock	2007-10-25	β	R	F		GCA_029477615.1	5668660	136	158716	93x	98.82%	0.56%	SIBC51A	TRUE	Bacterial glycerol stock		TRUE	SIBC51A	2	0	0		2	2			0	0	0	1	B. anthracis	B. mosaicus
SIBC51B	Milk and milk product	Raw bulk milk	Bacterial glycerol stock	2007-10-25	β	R	C		GCA_029477545.1	5579428	133	148642	45x	99.41%	0.36%	SIBC51B	TRUE	Bacterial glycerol stock		TRUE	SIBC51B	2	0	0		2	2	2	2	0	0	0	1	B. paranthracis	B. mosaicus biovar Thuringiensis (B. Thuringiensis)
SIBC54	Milk and milk product	UHT milk	Extracted DNA stock	2008-10-17	β	R	F		GCA_029477605.1	5913047	64	366115	89x	99.22%	0.86%	SIBC54	TRUE	Extracted DNA stock		TRUE	SIBC54	2	2	0		2	2			0	0	0	1	B. thuringiensis	B. cereus s.s.
SIBC56	Clinical specimen	Faeces, infectious disease clinic	Bacterial glycerol stock	2014-09-19	β	R	U		GCA_029478845.1	5236207	45	898325	79x	99.41%	0	SIBC56	TRUE	Bacterial glycerol stock		TRUE	SIBC56	2	0	0		2	2			0	0	0	1	B. tropicus	B. mosaicus
SIBC58	Milk and milk product	Pasteurized milk	Bacterial glycerol stock	2008-06-22	β	R	U		GCA_029478925.1	5813284	46	347831	81x	98.82%	0.1%	SIBC58	TRUE	Bacterial glycerol stock		TRUE	SIBC58	2	2	0		0	2			0	0	0	1	B. wiedmannii	B. mosaicus
SIBC59	Milk and milk product	Icecream	Extracted DNA stock	2009-09-08	β	R	U		GCA_029536275.1	5652319	91	269593	113x	99.41%	0.29%	SIBC59	TRUE	Extracted DNA stock		TRUE	SIBC59	2	0	2		0	2			0	0	0	1	B. paranthracis (Emetic B. cereus)	B. mosaicus subsp. cereus biovar Emeticus (B. Emeticus)
SIBC60	Clinical specimen	Vascular catheter	Bacterial glycerol stock	2014-08-30	β	R	U/F	X	GCA_029479265.1	5232472	39	662615	110x	99.41%	0	SIBC60	TRUE	Bacterial glycerol stock	X	TRUE	SIBC60	2	0	0		2	2			0	0	0	1	B. tropicus	B. mosaicus
SIBC61A	Milk and milk product	Icecream	Bacterial glycerol stock	2008-09-17	β	R	U		GCA_029478855.1	5258239	55	88606	133x	99.22%	0.38%	SIBC61A	TRUE	Bacterial glycerol stock		TRUE	SIBC61A	2	2	0		2	2			0	0	0	1	B. "bombysepticus"	B. cereus s.s.
SIBC61B	Milk and milk product	Icecream	Bacterial glycerol stock	2008-09-17	β	R	U		GCA_029536475.1	5673933	122	289449	122x	99.41%	0.29%	SIBC61B	TRUE	Bacterial glycerol stock		TRUE	SIBC61B	2	0	2		0	2			0	0	0	1	B. paranthracis (Emetic B. cereus)	B. mosaicus subsp. cereus biovar Emeticus (B. Emeticus)
SIBC63	Milk and milk product	Icecream	Bacterial glycerol stock	2009-10-07	β	R	U		GCA_029479025.1	5521915	103	189329	78x	99.41%	0.29%	SIBC63	TRUE	Bacterial glycerol stock		TRUE	SIBC63	2	0	0		2	2	2	2	0	0	0	1	B. paranthracis	B. mosaicus biovar Thuringiensis (B. Thuringiensis)
SIBC65	Milk and milk product	Raw bulk milk	Bacterial glycerol stock	2007-01-10	β	R	F		GCA_029479035.1	5978797	148	166018	112x	98.28%	0.71%	SIBC65	TRUE	Bacterial glycerol stock		TRUE	SIBC65	2	0	0		2	2			0	0	0	1	B. thuringiensis	B. cereus s.s.
SIBC68	Water	Water from the well	Extracted DNA stock	2012-04-16	β	R	C		GCA_029479165.1	5656366	92	221016	115x	99.22%	0.38%	SIBC68	TRUE	Extracted DNA stock		TRUE	SIBC68	2	2	0		2	2			0	0	0	1	B. cereus s.s.	B. cereus s.s.
SIBC72	Water	Water from the well	Extracted DNA stock	2012-04-09	β	R	U		GCA_029479145.1	5629748	80	288192	141x	99.22%	0.54%	SIBC72	TRUE	Extracted DNA stock		TRUE	SIBC72	2	2	0		2	2			0	0	0	1	B. cereus s.s.	B. cereus s.s.
SIBC78	Water	Water from the well	Extracted DNA stock	2012-04-15	β	R	C		GCA_029479175.1	5846220	110	142006	75x	99.03%	1.02%	SIBC78	TRUE	Extracted DNA stock		TRUE	SIBC78	2	2	0		2	2			0	0	0	1	B. cereus s.s.	B. cereus s.s.
SIBC79	Water	Water from the well	Extracted DNA stock	2012-04-15	γ	R	F		GCA_029479345.1	6167333	326	54948	117x	99.15%	0.51%	SIBC79	TRUE	Extracted DNA stock		TRUE	SIBC79	2	2	0		2	2			0	0	0	1	B. cereus s.s.	B. cereus s.s.
SIBC80	Water	Water from the well	Extracted DNA stock	2012-07-06	β	R	U		GCA_029537565.1	5932783	114	33788	128x	99.2%	0.87%	SIBC80	TRUE	Extracted DNA stock		TRUE	SIBC80	2	2	0		2	2			0	0	0	1	B. thuringiensis	B. cereus s.s.
SIBC84	Milk and milk product	Raw bulk milk	Bacterial glycerol stock	2007-06-12	β	R	C		GCA_029537555.1	5511442	150	99212	103x	99.41%	0.29%	SIBC84	TRUE	Bacterial glycerol stock		TRUE	SIBC84	2	0	2		0	2			0	0	0	1	B. paranthracis (Emetic B. cereus)	B. mosaicus subsp. cereus biovar Emeticus (B. Emeticus)
SIBC91	Clinical specimen	Faeces, infectious disease clinic	Bacterial glycerol stock	2014-07-04	β	R	C/U	X	GCA_029537455.1	5186158	139	140313	113x	98.82%	0	SIBC91	TRUE	Bacterial glycerol stock	X	TRUE	SIBC91	2	0	0		0	2			0	0	0	1	B. pacificus	B. mosaicus
SIBC92	Clinical specimen	Faeces, infectious disease clinic	Extracted DNA stock	2014-06-16	β	R	U		GCA_029536355.1	5532852	2591	312	14x	Not available	Not available	SIBC92	TRUE	Extracted DNA stock		TRUE	SIBC92	2	0	2		0	2			0	0	0	1	B. paranthracis (Emetic B. cereus)	B. mosaicus subsp. cereus biovar Emeticus (B. Emeticus)
SIBC93	Clinical specimen	Faeces, infectious disease clinic	Extracted DNA stock	2014-06-18	β	R	C		GCA_029536395.1	5620787	125	163099	153x	99.41%	0.29%	SIBC93	TRUE	Extracted DNA stock		TRUE	SIBC93	2	0	2		0	2			0	0	0	1	B. paranthracis (Emetic B. cereus)	B. mosaicus subsp. cereus biovar Emeticus (B. Emeticus)
SIBC94	Clinical specimen	Faeces, infectious disease clinic	Extracted DNA stock	2014-11-04	β	R	U		GCA_029537515.1	5721601	161	221016	128x	99.22%	0.55%	SIBC94	TRUE	Extracted DNA stock		TRUE	SIBC94	2	2	0		2	2			0	0	0	1	B. cereus s.s.	B. cereus s.s.
SIBC97	Milk and milk product	Pasteurized milk	Extracted DNA stock	2009-07-16	β	R	F		GCA_029537545.1	5709214	145	350343	148x	98.65%	0.95%	SIBC97	TRUE	Extracted DNA stock		TRUE	SIBC97	2	2	0		2	2			0	0	0	1	B. cereus s.s.	B. cereus s.s.
SIBC98	Milk and milk product	Raw bulk milk	Bacterial glycerol stock	2007-06-08	β	R	C		GCA_029537635.1	5664554	132	220188	116x	99.41%	0.29%	SIBC98	TRUE	Bacterial glycerol stock		TRUE	SIBC98	2	0	2		0	2			0	0	0	1	B. paranthracis (Emetic B. cereus)	B. mosaicus subsp. cereus biovar Emeticus (B. Emeticus)
SIBC99	Milk and milk product	Raw bulk milk	Bacterial glycerol stock	2007-12-15	β	R	F		GCA_029478935.1	5978238	152	151223	176x	98.28%	0.74%	SIBC99	TRUE	Bacterial glycerol stock		TRUE	SIBC99	2	0	0		2	2			0	0	0	1	B. thuringiensis	B. cereus s.s.
