# Supplementary material for: Get to Know Your Neighbors: Characterization of Close Bacillus anthracis Isolates and Toxin Profile Diversity in the Bacillus cereus Group
Source: Microorganisms. 2023 Nov 7;11(11):2721. doi: 10.3390/microorganisms11112721 (PMC10673079; doi:10.3390/microorganisms11112721)
Supplement: Supplementary file 1 [file microorganisms-11-02721-s001.zip › supplementary_data/Table_S2.xlsx]

## Sheet: Feuil1
Table S2: Composition of the three public genome datasets used in this study: (1) the “B. cereus group” pan-el with reference/representative strains of several B. cereus s.l. species according to the NCBI da-tabase and/or according to Carroll et al. [8]; (2) the panel of genomes harboring the anthrax toxin genes as detailed in Carroll et al. [36]; and (3) the “B. anthracis” panel with genomes rep…
Accession	Strain id.	Species	Panel
GCF_004116025.1	PG 26	Bacillus albus	Bacillus cereus group
GCF_001884185.1	N35-10-2	Bacillus albus	Bacillus cereus group
GCF_000831065.1	Wang	Bacillus "bombysepticus"	Bacillus cereus group
GCF_006094295.1	ATCC 14579	Bacillus cereus	Bacillus cereus group
GCF_018309165.1	BC33	Bacillus cereus	Bacillus cereus group
GCF_000021225.1	AH187	Bacillus cereus emetic strain	Bacillus cereus group
GCF_002746455.1	17-SMS-01	Bacillus fungorum	Bacillus cereus group
GCF_009739945.1	FJ	Bacillus luti	Bacillus cereus group
GCF_001884105.1	TD41	Bacillus luti	Bacillus cereus group
GCF_900177005.1	16-00177	Bacillus mobilis	Bacillus cereus group
GCF_001884045.1	0711P9-1	Bacillus mobilis	Bacillus cereus group
GCF_001884025.1	EB422	Bacillus pacificus	Bacillus cereus group
GCF_020861345.1	anQ-h4	Bacillus pacificus	Bacillus cereus group
GCF_018332495.1	BML-BC017	Bacillus paramobilis	Bacillus cereus group
GCF_001883995.1	Mn5	Bacillus paranthracis	Bacillus cereus group
GCF_010994595.1	2023-09-14	Bacillus paranthracis	Bacillus cereus group
GCF_018332475.1	BML-BC004	Bacillus sanguinis	Bacillus cereus group
GCF_000161615.1	ATCC 10792	Bacillus thuringiensis	Bacillus cereus group
GCF_016605985.1	P18	Bacillus toyonensis	Bacillus cereus group
GCF_000496285.1	BCT-7112	Bacillus toyonensis	Bacillus cereus group
GCF_011040455.1	AOA-CPS1	Bacillus tropicus	Bacillus cereus group
GCF_001884035.1	N24	Bacillus tropicus	Bacillus cereus group
GCF_008807735.1	SR52	Bacillus wiedmannii	Bacillus cereus group
GCF_001583695.1	FSL W8-0169	Bacillus wiedmannii	Bacillus cereus group
GCF_000143605.1	CI	Bacillus anthracis-close cluster	Anthrax-toxin gene-harboring genomes
GCF_000832405.1	03BB102	Bacillus anthracis-close cluster	Anthrax-toxin gene-harboring genomes
GCF_000022505.1	03BB102	Bacillus anthracis-close cluster	Anthrax-toxin gene-harboring genomes
GCF_016027015.1	FDAARGOS_918	Bacillus anthracis-close cluster	Anthrax-toxin gene-harboring genomes
GCF_000832805.1	G9241	Bacillus tropicus	Anthrax-toxin gene-harboring genomes
GCF_002007005.1	LA2007	Bacillus tropicus	Anthrax-toxin gene-harboring genomes
GCF_000688755.1	BcFL2013	Bacillus tropicus	Anthrax-toxin gene-harboring genomes
GCF_002117465.1	BC-AK	Bacillus tropicus	Anthrax-toxin gene-harboring genomes
GCF_000789315.1	03BB87	Bacillus tropicus	Anthrax-toxin gene-harboring genomes
GCF_016027575.1	FDAARGOS_897	Bacillus tropicus	Anthrax-toxin gene-harboring genomes
SRR19658608	BacTX2020a	Bacillus anthracis-close cluster	Anthrax-toxin gene-harboring genomes
SRR19658609	BacLA2020a	Bacillus tropicus	Anthrax-toxin gene-harboring genomes
SRR19658610	BacLA2020b	Bacillus tropicus	Anthrax-toxin gene-harboring genomes
GCF_000008445.1	Ames Ancestor A2084	Bacillus anthracis	Bacillus anthracis
GCF_000742895.1	Vollum	Bacillus anthracis	Bacillus anthracis
GCF_002356575.1	Shikan-NIID	Bacillus anthracis	Bacillus anthracis
GCF_001273005.1	K2129	Bacillus anthracis	Bacillus anthracis
GCF_000832785.1	V770-NP-1R	Bacillus anthracis	Bacillus anthracis
GCF_000359445.1	Sen3	Bacillus anthracis	Bacillus anthracis
GCF_001273025.1	K2883	Bacillus anthracis	Bacillus anthracis
GCF_001272985.1	K1285	Bacillus anthracis	Bacillus anthracis
GCF_000986915.1	A1039	Bacillus anthracis	Bacillus anthracis
GCF_000833125.1	Canadian_bison	Bacillus anthracis	Bacillus anthracis
GCF_000832465.1	K3	Bacillus anthracis	Bacillus anthracis
GCF_000747335.1	Cvac02	Bacillus anthracis	Bacillus anthracis
GCF_001273145.1	PAK-1	Bacillus anthracis	Bacillus anthracis
GCF_000793565.1	2000031038	Bacillus anthracis	Bacillus anthracis
GCF_000783095.1	2000032879	Bacillus anthracis	Bacillus anthracis
GCF_000782875.1	2000031006	Bacillus anthracis	Bacillus anthracis
GCF_000783195.1	2000032979	Bacillus anthracis	Bacillus anthracis
GCF_000167255.1	A1055	Bacillus anthracis	Bacillus anthracis
GCF_000782995.1	2000031052	Bacillus anthracis	Bacillus anthracis
GCF_000167295.1	Kruger B	Bacillus anthracis	Bacillus anthracis
GCF_000782905.1	2000032892	Bacillus anthracis	Bacillus anthracis
GCF_000310045.1	Carbosap	Bacillus anthracis	Bacillus anthracis
GCF_000219895.1	A0389	Bacillus anthracis	Bacillus anthracis
GCF_000181995.1	A0465	Bacillus anthracis	Bacillus anthracis
