# Supplementary material for: Get to Know Your Neighbors: Characterization of Close Bacillus anthracis Isolates and Toxin Profile Diversity in the Bacillus cereus Group
Source: Microorganisms. 2023 Nov 7;11(11):2721. doi: 10.3390/microorganisms11112721 (PMC10673079; doi:10.3390/microorganisms11112721)
Supplement: Supplementary file 1 [file microorganisms-11-02721-s001.zip › supplementary_data/Table_S3.xlsx]

## Sheet: Feuil1
Table S3: Public genomes out of the B. anthracis lineage and genomes from this study exhibiting ≥ 70 % of nucleotide identity (% NI) with B. anthracis strain Ames Ancestor. wgSNP analysis and MPT clustering allowed to determine the 15 strains the closest to the B. anthracis lineage (see Figure 2). The % NI of public genomes constituing the B. anthracis panel is also indicated.
Accession	Strain id.	Nucleotide identity (%)	Group
GCA_000008445.1	Ames Ancestor	100	B. anthracis panel
GCA_002356575.1	Shikan-NIID	98.68	B. anthracis panel
GCA_000832785.1	V770-NP-1R	98.62	B. anthracis panel
GCA_001273005.1	K2129	98.62	B. anthracis panel
GCA_000359445.1	Sen3	98.61	B. anthracis panel
GCA_000832465.1	K3	98.59	B. anthracis panel
GCA_000833125.1	Canadian_bison	98.59	B. anthracis panel
GCA_000986915.1	A1039	98.59	B. anthracis panel
GCA_001272985.1	K1285	98.59	B. anthracis panel
GCA_001273025.1	K2883	98.59	B. anthracis panel
GCA_000747335.1	Cvac02	98.55	B. anthracis panel
GCA_000742895.1	Vollum	98.53	B. anthracis panel
GCA_001273145.1	PAK-1	98.44	B. anthracis panel
GCA_000793565.1	2000031038	98.4	B. anthracis panel
GCA_000783095.1	2000032879	98.39	B. anthracis panel
GCA_000782875.1	2000031006	98.37	B. anthracis panel
GCA_000783195.1	2000032979	98.24	B. anthracis panel
GCA_000167255.1	A1055	98.22	B. anthracis panel
GCA_000782995.1	2000031052	98.16	B. anthracis panel
GCA_000167295.1	Kruger B	98.04	B. anthracis panel
GCA_000782905.1	2000032892	98.01	B. anthracis panel
GCA_000310045.1	Carbosap	97.57	B. anthracis panel
GCA_000219895.1	A0389	97.23	B. anthracis panel
GCA_000181995.1	A0465	96.99	B. anthracis panel
GCA_025946485.1	BC38B	91.8	Strain from this study / B. anthracis lineage closest relative
GCA_002146325.1	BGSC 4AC1	86
GCA_002146495.1	BGSC 4AJ1	85.95
GCA_008368745.1	AY1-10	85.94
GCA_000021785.1	AH820	85.8
GCA_004367815.1	BH2	85.69
GCA_025518645.1	BC264B	85.63
GCA_002151625.1	S1-R2T1-FB	85.62	B. anthracis lineage closest relative
GCA_002911945.1	BGSC 4AJ1	85.62
GCA_000161595.1	BGSC 4AJ1	85.57
GCA_001941885.1	ISSFR-9F	85.57	B. anthracis lineage closest relative
GCA_001941905.1	ISSFR-3F	85.54	B. anthracis lineage closest relative
GCA_002151675.1	S1-R1J2-FB	85.5	B. anthracis lineage closest relative
GCA_001941925.1	JEM-2	85.49	B. anthracis lineage closest relative
GCA_002151615.1	S2-R3J1-FB-BA1	85.48	B. anthracis lineage closest relative
GCA_002151605.1	S1-R5C1-FB	85.45	B. anthracis lineage closest relative
GCA_002150025.1	JEM-1	85.44	B. anthracis lineage closest relative
GCA_013267795.1	FDAARGOS_794	85.44
GCA_000832485.1	HD1011	85.38
GCA_000832925.1	HD682	85.37
GCA_002147005.1	BGSC 4BA1	85.37
GCA_013267315.1	FDAARGOS_795	85.34
GCA_025516785.1	BC500A	85.32
GCA_002146905.1	BGSC 4CE1	85.29	B. anthracis lineage closest relative
GCA_024359505.1	mrbd	85.28
GCA_029477615.1	SIBC51A	85.28	Strain from this study
GCA_000835185.1	S2-8	85.23
GCA_013267475.1	FDAARGOS_780	85.23
GCA_013267455.1	FDAARGOS_781	85.16
GCA_000161655.1	BGSC 4BA1	85.15
GCA_000832765.1	3a	85.14
GCA_004330405.1	G12	85.07
GCA_002151665.1	S1-R4H1-FB	85.04	B. anthracis lineage closest relative
GCA_001541995.1	PE8-121b	85.03
GCA_000161695.1	BGSC 4CC1	84.96	B. anthracis lineage closest relative
GCA_025517985.1	BC8D	84.88	B. anthracis lineage closest relative
GCA_000161135.1	95/8201	84.87
GCA_029479395.1	SIBC40	84.78	Strain from this study
GCA_002570225.1	AFS072084	84.55
GCA_001936485.1	ISSFR-23F	84.43	B. anthracis lineage closest relative
GCA_029537695.1	SIBC44	84.16	Strain from this study
GCA_029479525.1	SIBC19	83.8	Strain from this study
GCA_029478675.1	SIBC16	83.46	Strain from this study
GCA_029477625.1	SIBC27	83.18	Strain from this study
GCA_002146985.1	BGSC 4AY1	82.84
GCA_025517865.1	BC8B	82.81
GCA_009646415.1	4XX2	82.77
GCA_013177495.2	CTMA_1571	82.77
GCA_009646455.1	4XX1	82.76
GCA_009646365.1	4XX3	82.73
GCA_025516155.1	BC484A	82.71
GCA_008042335.1	AR18-7	82.2
GCA_029479465.1	SIBC17B	81.74	Strain from this study
GCA_001286825.1	JRS4	81.57	B. anthracis lineage closest relative
GCA_002147835.1	BGSC 4AS1	81.5
GCA_000161635.1	BGSC 4AW1	81.11
GCA_000291135.1	ISP3191	79.54
GCA_006349675.1	CD3-1a	79.4
GCA_025949675.1	MDMC_159	79.05
GCA_003410255.1	MCCC 1A02161	78.6
GCA_009183765.1	B3-WWTP-C-10-D-3	78.58
GCA_000143605.1	CI	78.58	Miniset Anthrax-toxin gene-harboring genomes
GCA_020662105.1	AKS1a	78.56
GCA_002021375.1	MOD1_Bc88	78.53
GCA_002833485.1	HBCD-sjtu	78.52
GCA_001883885.1	N1ZF-2	78.45
GCA_018309125.1	BC06	78.42
GCA_002976395.1	MYb220	78.4
GCA_002976415.1	MYb212	78.38
GCA_004801195.1	MH19	78.35
GCA_000161235.1	Rock3-42	78.28
GCA_004023705.1	MH19	78.25
GCA_002199635.1	MOD1_Bc214	78.24
GCA_002146825.1	BGSC 4BX1	78.19
GCA_012395345.1	M4	78.19
GCA_002192515.1	BM-BT15426	78.15
GCA_000008505.1	97-27	78.04
GCA_000833085.1	97-27	77.99
GCA_013267815.1	FDAARGOS_792	77.95
GCA_004519705.1	DPC6431	77.94
GCA_002024565.1	F34	77.88
GCA_003938985.1	FDAARGOS_509	77.81
GCA_008416285.1	BIOML-A1	77.81
GCA_001758315.1	PFAB2	77.75
GCA_025518405.1	BC293A	77.67
GCA_012624885.1	ISTL8	77.66
GCA_022117615.1	UTDS19-33BHI26	77.63
GCA_000309525.1	WBUNB001	77.62
GCA_023502705.1	D3C1_S8	77.6
GCA_009646465.1	4W2	77.6
GCA_002021385.1	MOD1_Bc122	77.49
GCA_001583805.1	FSL W8-0275	77.44
GCA_001008645.1	B4087	77.41
GCA_900176965.1	16-00195	77.4
GCA_001029875.1	RIT375	77.35
GCA_007665505.1	DE0595	77.23
GCA_026684175.1	NW6	77.09
GCA_025516405.1	BC160B	76.96
GCA_001044585.1	HWW 274-2	76.95
GCA_025517665.1	BC166A	76.92
GCA_000011625.1	E33L	75.99
GCA_016117775.1	FDAARGOS_919	75.99
GCA_016758535.1	BC115	75.99
GCA_000833045.1	E33L	75.81
GCA_020686345.1	IZSPB_BC568A	75.71
GCA_000832825.1	HD571	75.62
GCA_013343075.1	FDAARGOS_791	75.5
GCA_000015065.1	Al Hakam	75.47
GCA_013267335.1	FDAARGOS_793	75.44
GCA_000160915.1	BGSC 6E1	75.4
GCA_013267235.1	FDAARGOS_802	75.29
GCA_016027015.1	FDAARGOS_918	75.27	Miniset Anthrax-toxin gene-harboring genomes
GCA_000832865.1	03BB108	75.19
GCA_000832405.1	03BB102	75.15	Miniset Anthrax-toxin gene-harboring genomes
GCA_000239195.1	F837/76	75.13
GCA_021496685.1	FS2	75.07
GCA_007678495.1	DE0163	74.99
GCA_016580425.1	MAKP1	74.99
GCA_021654995.1	MRY14-0100	74.96
GCA_021655215.1	J62	74.95
GCA_001583855.1	FSL W8-0932	74.92
GCA_018221485.1	6A27	74.91
GCA_000832385.1	D17	74.88
GCA_013267775.1	FDAARGOS_797	74.84
GCA_023824055.1	CMF9	74.83
GCA_002021355.1	MOD1_Bc90	74.75
GCA_021654915.1	MRY14-0060	74.74
GCA_025517235.1	BC359A	74.73
GCA_004330325.1	MS464a	74.73
GCA_007666385.1	DE0537	74.65
GCA_900176915.1	16-00175	74.64
GCA_021655315.1	30052	74.62
GCA_025516865.1	BC462A	74.58
GCA_025519795.1	BC407A	74.56
GCA_021654935.1	MRY14-0074	74.56
GCA_001584105.1	FSL W8-0483	74.54
GCA_016758645.1	BC107	74.53
GCA_009647215.1	4B3	74.49
GCA_002021695.1	WH2015	74.48
GCA_021655055.1	J2	74.39
GCA_025660695.1	BC4C	74.34
GCA_021390375.1	GYRND102	74.25
GCA_021655135.1	J7	74.25
GCA_021390375.1	GYRND102	74.24
GCA_025519485.1	BC182A	74.17
GCA_015844565.1	G25-52	74.1
GCA_025518165.1	BC407C	73.98
GCA_018221505.1	DSM 8438	73.96
GCA_025516125.1	BC486A	73.84
GCA_001901235.1	NZAS01	73.76
GCA_002994535.1	M21	73.75
GCA_025518325.1	BC398C	73.68
GCA_025519245.1	BC258B	73.63
GCA_016757815.1	BC214	73.6
GCA_004009875.1	G25-42	73.52
GCA_016758415.1	BC217	73.52
GCA_016757835.1	BC213	73.5
GCA_016757895.1	BC210	73.42
GCA_025518545.1	BC254A	73.27
GCA_021655355.1	30077	73.06
GCA_021655275.1	30043	73.03
GCA_021655035.1	J1	73.02
GCA_021654895.1	MRY14-0057	73
GCA_021655235.1	J75	73
GCA_021655255.1	30040	73
GCA_021654875.1	MRY14-0045	72.95
GCA_021655335.1	30075	72.95
GCA_021655195.1	J51	72.94
GCA_021654975.1	MRY14-0079	72.92
GCA_026571295.1	N1	72.91
GCA_021655175.1	J39	72.91
GCA_002880735.2	UAEU-H3K6M1	72.85
GCA_021655015.1	MRY14-0105	72.81
GCA_004328845.1	HDZK-BYSB7	72.77
GCA_004801765.1	HUB-I-004	72.66
GCA_001611175.1	GZT	72.6
GCA_001883895.1	L19	72.28
GCA_002211135.1	MB353a	72.25
GCA_025517405.1	BC330A	72.23
GCA_014903775.1	FHq	72.22
GCA_003410355.1	MCCC 1A01412	72.2
GCA_018309145.1	BC07	71.99
GCA_025518985.1	BC2D	71.81
GCA_002199675.1	MOD1_Bc215	71.71
GCA_001982845.1	MOD1_Bc98	70.71
