# Supplementary material for: Get to Know Your Neighbors: Characterization of Close Bacillus anthracis Isolates and Toxin Profile Diversity in the Bacillus cereus Group
Source: Microorganisms. 2023 Nov 7;11(11):2721. doi: 10.3390/microorganisms11112721 (PMC10673079; doi:10.3390/microorganisms11112721)
Supplement: Supplementary file 1 [file microorganisms-11-02721-s001.zip › supplementary_data/Table_S4.xlsx]

## Sheet: Feuil1
Table S4: MALDI-TOF identification of the isolates using two BRUKER commercial databases (BDAL and SR) in comparison with the closest reference species determined with SNP analyses and with in silico DNA/DNA hybridization. All strains were identified with a hight confidence index (log(score) ≥ 2). Results in bold indicate when species identification differed between two morphotypes of a same isol…
Strain id.	MALDI-TOF MS id.	Scores	Closest reference species
SIBC8	Bacillus anthracis	2.08	B. thuringiensis
SIBC9A (dimorphic)	Bacillus cereus	2.38	B. cereus s.s.
SIBC9A (dimorphic)	Bacillus cereus	2.38	B. cereus s.s.
SIBC9B	Bacillus cereus	2.09	Emetic B. cereus
SIBC10	Bacillus cereus	2.34	B. cereus s.s.
SIBC12A (dimorphic)	Bacillus anthracis	2.1	B. toyonensis
SIBC12A (dimorphic)	Bacillus anthracis	2.1	B. toyonensis
SIBC12B	Bacillus anthracis	2.13	B. toyonensis
SIBC13 (dimorphic)	Bacillus anthracis	2.03	B. cereus s.s.
SIBC13 (dimorphic)	Bacillus cereus	2.26	B. cereus s.s.
SIBC14	Bacillus anthracis	2.06	Emetic B. cereus
SIBC16	Bacillus anthracis	2.23	B. anthracis
SIBC17A	Bacillus anthracis	2.18	B. cereus s.s.
SIBC17B	Bacillus anthracis	2.1	B. anthracis
SIBC18 (dimorphic)	Bacillus anthracis	2.11	B. paranthracis
SIBC18 (dimorphic)	Bacillus anthracis	2.11	B. paranthracis
SIBC19	Bacillus anthracis	2.3	B. anthracis
SIBC20A	Bacillus cereus	2.17	B. tropicus
SIBC20B	Bacillus anthracis	2.01	B. mobilis
SIBC21	Bacillus cereus	2.01	B. cereus s.s.
SIBC22	Bacillus cereus	2.36	B. cereus s.s.
SIBC26 (dimorphic)	Bacillus anthracis	2.17	Emetic B. cereus
SIBC26 (dimorphic)	Bacillus anthracis	2.17	Emetic B. cereus
SIBC27	Bacillus anthracis	2.19	B. anthracis
SIBC28	Bacillus cereus	2.28	B. cereus s.s.
SIBC29	Bacillus anthracis	2.18	B. cereus s.s.
SIBC30	Bacillus cereus	2.3	B. cereus s.s.
SIBC31	Bacillus anthracis	2.26	B. paranthracis
SIBC32	Bacillus anthracis	2.16	B. thuringiensis
SIBC34	Bacillus cereus	2.35	B. paranthracis
SIBC35	Bacillus anthracis	2.19	Emetic B. cereus
SIBC36	Bacillus anthracis	2.17	B. cereus s.s.
SIBC37	Bacillus cereus	2.31	B. cereus s.s.
SIBC38A	Bacillus cereus	2.1	B. cereus s.s.
BC38B	Bacillus anthracis	2.32	B. anthracis
SIBC39 (dimorphic)	Bacillus cereus	2.05	B. paranthracis
SIBC39 (dimorphic)	Bacillus anthracis	2.02	B. paranthracis
SIBC40 (dimorphic)	Bacillus anthracis	2.04	B. anthracis
SIBC40 (dimorphic)	Bacillus anthracis	2.04	B. anthracis
SIBC41 (dimorphic)	Bacillus anthracis	2.09	B. paranthracis
SIBC41 (dimorphic)	Bacillus cereus	2.25	B. paranthracis
SIBC41 (dimorphic)	Bacillus anthracis	2.16	B. paranthracis
SIBC43	Bacillus cereus	2.18	B. cereus s.s.
SIBC44	Bacillus anthracis	2.16	B. anthracis
SIBC45	Bacillus anthracis	2.05	B. cereus s.s.
SIBC46A	Bacillus anthracis	2.16	B. thuringiensis
SIBC46B (dimorphic)	Bacillus cereus	2.23	Emetic B. cereus
SIBC46B (dimorphic)	Bacillus cereus	2.23	Emetic B. cereus
SIBC47	Bacillus cereus	2.17	B. thuringiensis
SIBC49	Bacillus cereus	2.04	B. paranthracis
SIBC50	Bacillus cereus	2.23	Emetic B. cereus
SIBC54	Bacillus anthracis	2.1	B. thuringiensis
SIBC51A	Bacillus anthracis	2.24	B. anthracis
SIBC51B	Bacillus cereus	2.09	B. paranthracis
SIBC56	Bacillus cereus	2.35	B. tropicus
SIBC58	Bacillus anthracis	2.08	B. wiedmannii
SIBC59	Bacillus cereus	2.28	Emetic B. cereus
SIBC60 (dimorphic)	Bacillus cereus	2.27	B. tropicus
SIBC60 (dimorphic)	Bacillus anthracis	2.1	B. tropicus
SIBC61A	Bacillus cereus	2.1	B. cereus s.s.
SIBC61B	Bacillus anthracis	2.17	Emetic B. cereus
SIBC63	Bacillus anthracis	2.1	B. paranthracis
SIBC65	Bacillus anthracis	2.05	B. thuringiensis
SIBC68	Bacillus cereus	2.11	B. cereus s.s.
SIBC72	Bacillus cereus	2.05	B. cereus s.s.
SIBC78	Bacillus cereus	2.18	B. cereus s.s.
SIBC79	Bacillus cereus	2.35	B. cereus s.s.
SIBC80	Bacillus cereus	2.16	B. thuringiensis
SIBC84	Bacillus cereus	2.01	Emetic B. cereus
SIBC91 (dimorphic)	Bacillus anthracis	2.07	B. pacificus
SIBC91 (dimorphic)	Bacillus anthracis	2.07	B. pacificus
SIBC92	Bacillus anthracis	2.02	Emetic B. cereus
SIBC93	Bacillus cereus	2.05	Emetic B. cereus
SIBC94	Bacillus cereus	2.37	B. cereus s.s.
SIBC97	Bacillus cereus	2	B. cereus s.s.
SIBC98	Bacillus cereus	2.22	Emetic B. cereus
SIBC99	Bacillus anthracis	2.15	B. thuringiensis
