# Supplementary material for: Get to Know Your Neighbors: Characterization of Close Bacillus anthracis Isolates and Toxin Profile Diversity in the Bacillus cereus Group
Source: Microorganisms. 2023 Nov 7;11(11):2721. doi: 10.3390/microorganisms11112721 (PMC10673079; doi:10.3390/microorganisms11112721)
Supplement: Supplementary file 1 [file microorganisms-11-02721-s001.zip › supplementary_data/Table_S5.xlsx]

## Sheet: Table_screening_Btyper3
Table S5: Taxonomic assignation and screening of virulence factors of genomes from this study using BTyper3. For each gene detected, the corresponding identity score and coverage are indicated (in percentage).
Strain id.	species(ANI)	subspecies(ANI)	Pseudo_Gene_Flow_Unit(ANI)	Closest_Type_Strain(ANI)	anthrax_toxin(genes)	emetic_toxin_cereulide(genes)	Coverage / Identity for cesABCD	diarrheal_toxin_Nhe(genes)	Coverage / Identity for nheABC	diarrheal_toxin_Hbl(genes)	Identity / Coverage for hblABCD	diarrheal_toxin_CytK(top_hit)	Identity / Coverage for cytK	sphingomyelinase_Sph(gene)	Identity / Coverage for sph	capsule_Cap(genes)	capsule_Has(genes)	capsule_Bps(genes)	Identity / Coverage for bpsABCDEFGHX	Bt(genes)	PubMLST_ST[clonal_complex](perfect_matches)	Adjusted_panC_Group(predicted_species)	final_taxon_names
SIBC8	cereus s.s.(96.3862075805664)	No subspecies	berliner(98.48831176757812)	thuringiensis(97.789306640625)	0/3()	0/4()		3/3(nheA;nheB;nheC)	99.741/100 ; 100.000/100 ; 98.607/100	4/4(hblA;hblB;hblC;hblD)	99.200/100 ; 98.712/100 ; 97.494/100 ; 99.507/100	1/1(cytK-2)	98.810/100	1/1(sph)	92.012/100	0/5()	0/3()	2/9(bpsE;bpsH)	89.568/95 ; 78.947/100	0()	760[ST-97 complex](7/7)	Group_IV(cereus_sensu_stricto)	B. cereus s.s.
SIBC9A	cereus s.s.(97.14276885986328)	No subspecies	frankland(97.14276885986328)	cereus(98.79752349853516)	0/3()	0/4()		3/3(nheA;nheB;nheC)	99.223/100 ; 99.751/100 ; 98.886/100	4/4(hblA;hblB;hblC;hblD)	99.200/100 ; 97.639/100 ; 100.000/100 ; 99.754/100	1/1(cytK-2)	100.000/100	1/1(sph)	92.308/100	0/5()	0/3()	1/9(bpsE)	90.253/94	0()	142[ST-142 complex](7/7)	Group_IV(cereus_sensu_stricto)	B. cereus s.s.
SIBC9B	mosaicus(95.13951110839844)	cereus(99.8796157836914)	cereus(97.7114028930664)	paranthracis(97.5566177368164)	0/3()	4/4(cesA;cesB;cesC;cesD)	99.941/100 ; 100.000/100 ; 99.664/100 ; 100.000/100	3/3(nheA;nheB;nheC)	97.150/100 ; 99.751/100 ; 95.543/100	0/4()		0/1()		1/1(sph)	97.337/100	0/5()	0/3()	1/9(bpsE)	89.892/94	0()	26[No clonal complex](7/7)	Group_III(mosaicus)	B. mosaicus subsp. cereus biovar Emeticus; B. cereus biovar Emeticus; B. Emeticus
SIBC10	cereus s.s.(98.47858428955078)	No subspecies	frankland(98.47858428955078)	cereus(96.97350311279297)	0/3()	0/4()		3/3(nheA;nheB;nheC)	99.482/100 ; 99.502/100 ; 99.164/100	4/4(hblA;hblB;hblC;hblD)	99.467/100 ; 98.712/100 ; 96.811/100 ; 99.754/100	1/1(cytK-2)	99.441/100	1/1(sph)	91.124/100	0/5()	0/3()	2/9(bpsE;bpsH)	89.892/94 ; 84.333/99	0()	1331[ST-18 complex](7/7)	Group_IV(cereus_sensu_stricto)	B. cereus s.s.
SIBC12A	toyonensis(98.50728607177734)	No subspecies	toyonensis(98.50728607177734)	toyonensis(98.50728607177734)	0/3()	0/4()		3/3(nheA;nheB;nheC)	97.150/100 ; 100.000/100 ; 94.429/100	4/4(hblA;hblB;hblC;hblD)	95.200/100 ; 85.900/100 ; 94.533/100 ; 99.261/100	0/1()		1/1(sph)	93.491/100	0/5()	0/3()	2/9(bpsE;bpsH)	90.288/94 ; 78.947/100	0()	Unknown(unknown ST)	Group_V(toyonensis)	B. toyonensis
SIBC12B	toyonensis(98.5827407836914)	No subspecies	toyonensis(98.5827407836914)	toyonensis(98.5827407836914)	0/3()	0/4()		3/3(nheA;nheB;nheC)	97.150/100 ; 100.000/100 ; 94.429/100	4/4(hblA;hblB;hblC;hblD)	95.200/100 ; 85.900/100 ; 94.533/100 ; 99.261/100	0/1()		1/1(sph)	93.491/100	0/5()	0/3()	2/9(bpsE;bpsH)	90.288/94 ; 78.947/100	0()	Unknown(unknown ST)	Group_V(toyonensis)	B. toyonensis
SIBC13	cereus s.s.(98.99452209472656)	No subspecies	frankland(98.99452209472656)	cereus(97.02432250976562)	0/3()	0/4()		3/3(nheA;nheB;nheC)	98.964/100 ; 99.502/100 ; 99.443/100	4/4(hblA;hblB;hblC;hblD)	99.200/100 ; 98.712/100 ; 96.583/100 ; 99.754/100	1/1(cytK-2)	99.405/100	1/1(sph)	91.716/100	0/5()	0/3()	2/9(bpsE;bpsH)	89.928/94 ; 79.605/100	0()	118[No clonal complex](7/7)	Group_IV(cereus_sensu_stricto)	B. cereus s.s.
SIBC14	mosaicus(95.20423889160156)	cereus(99.91778564453125)	cereus(97.66573333740234)	paranthracis(97.52375793457031)	0/3()	4/4(cesA;cesB;cesC;cesD)	100.000/100 ; 100.000/100 ; 99.664/100 ; 100.000/100	3/3(nheA;nheB;nheC)	97.150/100 ; 99.751/100 ; 95.543/100	0/4()		0/1()		1/1(sph)	97.337/100	0/5()	0/3()	1/9(bpsE)	89.892/94	0()	26[No clonal complex](7/7)	Group_III(mosaicus)	B. mosaicus subsp. cereus biovar Emeticus; B. cereus biovar Emeticus; B. Emeticus
SIBC16	mosaicus(97.94928741455078)	No subspecies	anthracis(98.06794738769531)	anthracis(97.93783569335938)	0/3()	0/4()		3/3(nheA;nheB;nheC)	98.187/100 ; 99.502/100 ; 94.986/100	0/4()		1/1(cytK-2)	97.321/100	1/1(sph)	99.408/100	0/5()	0/3()	2/9(bpsE;bpsH)	88.849/94 ; 79.605/100	0()	57[No clonal complex](7/7)	Group_III(mosaicus)	B. mosaicus
SIBC17A	cereus s.s.(97.11053466796875)	No subspecies	frankland(97.11053466796875)	cereus(98.89039611816406)	0/3()	0/4()		3/3(nheA;nheB;nheC)	99.482/100 ; 99.502/100 ; 98.886/100	4/4(hblA;hblB;hblC;hblD)	99.200/100 ; 99.571/100 ; 98.178/100 ; 99.754/100	1/1(cytK-2)	98.471/97	1/1(sph)	92.012/100	0/5()	0/3()	2/9(bpsE;bpsH)	89.781/93 ; 79.605/100	0()	177[No clonal complex](7/7)	Group_IV(cereus_sensu_stricto)	B. cereus s.s.
SIBC17B	mosaicus(97.99546813964844)	No subspecies	anthracis(98.0180892944336)	anthracis(98.01930236816406)	0/3()	0/4()		3/3(nheA;nheB;nheC)	98.187/100 ; 99.502/100 ; 94.986/100	0/4()		1/1(cytK-2)	97.321/100	1/1(sph)	99.408/100	0/5()	0/3()	2/9(bpsE;bpsH)	88.849/94 ; 79.605/100	0()	57[No clonal complex](7/7)	Group_III(mosaicus)	B. mosaicus
SIBC18	mosaicus(95.43096923828125)	cereus(97.68570709228516)	cereus(98.98238372802734)	paranthracis(98.44796752929688)	0/3()	0/4()		3/3(nheA;nheB;nheC)	96.632/100 ; 99.751/100 ; 97.772/100	0/4()		0/1()		1/1(sph)	97.929/100	0/5()	0/3()	1/9(bpsE)	79.787/95	0()	2062[No clonal complex](7/7)	Group_III(mosaicus)	B. mosaicus subsp. cereus; B. cereus
SIBC19	mosaicus(97.98702239990234)	No subspecies	anthracis(98.03580474853516)	anthracis(97.95834350585938)	0/3()	0/4()		3/3(nheA;nheB;nheC)	98.187/100 ; 99.502/100 ; 94.986/100	0/4()		1/1(cytK-2)	97.321/100	1/1(sph)	99.408/100	0/5()	0/3()	2/9(bpsE;bpsH)	88.849/94 ; 79.605/100	0()	57[No clonal complex](7/7)	Group_III(mosaicus)	B. mosaicus
SIBC20A	mosaicus(94.78754425048828)	No subspecies	cereus(95.47860717773438)	tropicus(99.4797592163086)	0/3()	0/4()		3/3(nheA;nheB;nheC)	97.409/100 ; 99.502/100 ; 94.150/100	0/4()		1/1(cytK-2)	97.024/100	1/1(sph)	97.929/100	0/5()	0/3()	1/9(bpsE)	79.078/95	0()	Unknown(unknown ST)	Group_II(mosaicus/luti)	B. mosaicus
SIBC20B	mosaicus(92.9018783569336)	No subspecies	mobilis(96.86593627929688)	mobilis(99.9366226196289)	0/3()	0/4()		3/3(nheA;nheB;nheC)	96.632/100 ; 99.502/100 ; 94.708/100	0/4()		0/1()		1/1(sph)	92.308/100	0/5()	0/3()	2/9(bpsE;bpsH)	89.568/94 ; 77.632/100	0()	784[No clonal complex](7/7)	Group_II(mosaicus/luti)	B. mosaicus
SIBC21	cereus s.s.(97.47886657714844)	No subspecies	frankland(97.47886657714844)	cereus(98.03143310546875)	0/3()	0/4()		3/3(nheA;nheB;nheC)	99.482/100 ; 99.502/100 ; 99.164/100	4/4(hblA;hblB;hblC;hblD)	99.467/100 ; 98.712/100 ; 97.267/100 ; 99.754/100	1/1(cytK-2)	99.107/100	1/1(sph)	91.124/100	0/5()	0/3()	1/9(bpsE)	88.489/94	0()	1592[No clonal complex](7/7)	Group_IV(cereus_sensu_stricto)	B. cereus s.s.
SIBC22	cereus s.s.(97.09735107421875)	No subspecies	frankland(97.09735107421875)	cereus(98.65837860107422)	0/3()	0/4()		3/3(nheA;nheB;nheC)	99.741/100 ; 100.000/100 ; 98.886/100	4/4(hblA;hblB;hblC;hblD)	99.467/100 ; 98.712/100 ; 100.000/100 ; 99.754/100	1/1(cytK-2)	99.702/100	1/1(sph)	92.012/100	0/5()	0/3()	1/9(bpsE)	89.892/94	0()	4[ST-142 complex](7/7)	Group_IV(cereus_sensu_stricto)	B. cereus s.s.
SIBC26	mosaicus(95.15079498291016)	cereus(99.73776245117188)	cereus(97.6475601196289)	paranthracis(97.56879425048828)	0/3()	0/4()		3/3(nheA;nheB;nheC)	97.150/100 ; 99.751/100 ; 95.543/100	0/4()		0/1()		1/1(sph)	97.337/100	0/5()	0/3()	1/9(bpsE)	89.892/94	0()	26[No clonal complex](7/7)	Group_III(mosaicus)	B. mosaicus subsp. cereus; B. cereus
SIBC27	mosaicus(97.97704315185547)	No subspecies	anthracis(98.0548324584961)	anthracis(97.96900177001953)	0/3()	0/4()		3/3(nheA;nheB;nheC)	98.187/100 ; 99.502/100 ; 94.986/100	0/4()		1/1(cytK-2)	97.321/100	1/1(sph)	99.408/100	0/5()	0/3()	2/9(bpsE;bpsH)	88.849/94 ; 79.605/100	0()	57[No clonal complex](7/7)	Group_III(mosaicus)	B. mosaicus
SIBC28	cereus s.s.(97.3862533569336)	No subspecies	frankland(97.3862533569336)	cereus(98.0412826538086)	0/3()	0/4()		3/3(nheA;nheB;nheC)	99.482/100 ; 99.502/100 ; 99.155/99	4/4(hblA;hblB;hblC;hblD)	99.467/100 ; 98.712/100 ; 97.267/100 ; 99.754/100	1/1(cytK-2)	99.107/100	1/1(sph)	91.124/100	0/5()	0/3()	1/9(bpsE)	88.489/94	0()	1592[No clonal complex](7/7)	Group_IV(cereus_sensu_stricto)	B. cereus s.s.
SIBC29	cereus s.s.(97.464599609375)	No subspecies	frankland(97.464599609375)	cereus(98.0007553100586)	0/3()	0/4()		3/3(nheA;nheB;nheC)	99.482/100 ; 99.502/100 ; 99.164/100	4/4(hblA;hblB;hblC;hblD)	99.467/100 ; 98.712/100 ; 97.267/100 ; 99.754/100	1/1(cytK-2)	99.107/100	1/1(sph)	91.124/100	0/5()	0/3()	1/9(bpsE)	88.489/95	0()	1592[No clonal complex](7/7)	Group_IV(cereus_sensu_stricto)	B. cereus s.s.
SIBC30	cereus s.s.(97.12145233154297)	No subspecies	frankland(97.12145233154297)	cereus(98.82970428466797)	0/3()	0/4()		3/3(nheA;nheB;nheC)	99.223/100 ; 99.751/100 ; 98.886/100	4/4(hblA;hblB;hblC;hblD)	99.200/100 ; 97.639/100 ; 100.000/100 ; 99.754/100	1/1(cytK-2)	100.000/100	1/1(sph)	92.308/100	0/5()	0/3()	1/9(bpsE)	90.253/94	0()	142[ST-142 complex](7/7)	Group_IV(cereus_sensu_stricto)	B. cereus s.s.
SIBC31	mosaicus(95.4738540649414)	cereus(97.67481994628906)	cereus(98.96503448486328)	paranthracis(98.43379974365234)	0/3()	0/4()		3/3(nheA;nheB;nheC)	96.632/100 ; 99.751/100 ; 97.772/100	0/4()		0/1()		1/1(sph)	97.929/100	0/5()	0/3()	1/9(bpsE)	79.787/95	0()	2062[No clonal complex](7/7)	Group_III(mosaicus)	B. mosaicus subsp. cereus; B. cereus
SIBC32	cereus s.s.(95.96229553222656)	No subspecies	berliner(96.62450408935547)	thuringiensis(96.43394470214844)	0/3()	0/4()		3/3(nheA;nheB;nheC)	99.741/100 ; 100.000/100 ; 98.050/100	4/4(hblA;hblB;hblC;hblD)	99.200/100 ; 98.498/100 ; 98.178/100 ; 99.754/100	1/1(cytK-2)	99.388/97	1/1(sph)	91.420/100	0/5()	0/3()	1/9(bpsE)	89.892/95	0()	197[ST-23 complex](7/7)	Group_IV(cereus_sensu_stricto)	B. cereus s.s.
SIBC34	mosaicus(94.96821594238281)	No subspecies	cereus(96.63893127441406)	paranthracis(96.37336730957031)	0/3()	0/4()		3/3(nheA;nheB;nheC)	96.891/100 ; 99.751/100 ; 97.493/100	4/4(hblA;hblB;hblC;hblD)	98.933/100 ; 97.425/100 ; 97.494/100 ; 99.015/100	0/1()		1/1(sph)	99.704/100	0/5()	0/3()	1/9(bpsE)	89.964/95	1(Cry28Aa2)	Unknown(unknown ST)	Group_III(mosaicus)	B. mosaicus biovar Thuringiensis; B. Thuringiensis
SIBC35	mosaicus(95.18608856201172)	cereus(99.89238739013672)	cereus(97.72450256347656)	paranthracis(97.58883666992188)	0/3()	4/4(cesA;cesB;cesC;cesD)	99.941/100 ; 100.000/100 ; 99.664/100 ; 100.000/100	3/3(nheA;nheB;nheC)	97.150/100 ; 99.751/100 ; 95.543/100	0/4()		0/1()		1/1(sph)	97.337/100	0/5()	0/3()	1/9(bpsE)	89.892/94	0()	26[No clonal complex](7/7)	Group_III(mosaicus)	B. mosaicus subsp. cereus biovar Emeticus; B. cereus biovar Emeticus; B. Emeticus
SIBC36	cereus s.s.(98.10358428955078)	No subspecies	frankland(98.10358428955078)	cereus(96.91678619384766)	0/3()	0/4()		3/3(nheA;nheB;nheC)	99.482/100 ; 99.254/100 ; 98.886/100	4/4(hblA;hblB;hblC;hblD)	98.667/100 ; 99.142/100 ; 96.355/100 ; 99.754/100	1/1(cytK-2)	99.388/97	1/1(sph)	91.420/100	0/5()	0/3()	1/9(bpsE)	89.568/94	0()	1063[No clonal complex](7/7)	Group_IV(cereus_sensu_stricto)	B. cereus s.s.
SIBC37	cereus s.s.(97.17880249023438)	No subspecies	frankland(97.17880249023438)	cereus(98.81472778320312)	0/3()	0/4()		3/3(nheA;nheB;nheC)	99.223/100 ; 99.751/100 ; 98.886/100	4/4(hblA;hblB;hblC;hblD)	99.200/100 ; 97.639/100 ; 100.000/100 ; 99.754/100	1/1(cytK-2)	100.000/100	1/1(sph)	92.308/100	0/5()	0/3()	1/9(bpsE)	90.253/94	0()	142[ST-142 complex](7/7)	Group_IV(cereus_sensu_stricto)	B. cereus s.s.
SIBC38A	cereus s.s.(99.08683776855469)	No subspecies	frankland(99.08683776855469)	cereus(97.01698303222656)	0/3()	0/4()		3/3(nheA;nheB;nheC)	98.705/100 ; 99.502/100 ; 99.443/100	4/4(hblA;hblB;hblC;hblD)	99.200/100 ; 98.069/100 ; 96.583/100 ; 99.754/100	1/1(cytK-2)	99.107/100	1/1(sph)	91.420/100	0/5()	0/3()	2/9(bpsE;bpsH)	89.568/95 ; 79.605/100	0()	Unknown(unknown ST)	Group_IV(cereus_sensu_stricto)	B. cereus s.s.
BC38B	mosaicus(99.06153869628906)	No subspecies	anthracis(98.6950454711914)	anthracis(98.89705657958984)	0/3()	0/4()		3/3(nheA;nheB;nheC)	97.409/100 ; 99.502/100 ; 94.708/100	0/4()		0/1()		1/1(sph)	99.704/100	0/5()	0/3()	1/9(bpsE)	89.209/95	0()	Unknown(unknown ST)	Group_III(mosaicus)	B. mosaicus
SIBC39	mosaicus(94.95406341552734)	No subspecies	cereus(96.60321807861328)	paranthracis(96.33000946044922)	0/3()	0/4()		3/3(nheA;nheB;nheC)	96.891/100 ; 99.751/100 ; 97.493/100	4/4(hblA;hblB;hblC;hblD)	98.933/100 ; 97.425/100 ; 97.494/100 ; 99.015/100	0/1()		1/1(sph)	99.704/100	0/5()	0/3()	1/9(bpsE)	89.964/95	1(Cry28Aa2)	Unknown(unknown ST)	Group_III(mosaicus)	B. mosaicus biovar Thuringiensis; B. Thuringiensis
SIBC40	mosaicus(97.90729522705078)	No subspecies	anthracis(97.9194107055664)	anthracis(97.87646484375)	0/3()	0/4()		3/3(nheA;nheB;nheC)	97.668/100 ; 99.254/100 ; 94.986/100	0/4()		0/1()		1/1(sph)	99.408/100	0/5()	0/3()	2/9(bpsE;bpsH)	89.928/94 ; 79.276/100	2(Cry1I-like;Cry1Ia4)	2397[No clonal complex](7/7)	Group_III(mosaicus)	B. mosaicus biovar Thuringiensis; B. Thuringiensis
SIBC41	mosaicus(95.36734771728516)	cereus(97.69840240478516)	cereus(98.88622283935547)	paranthracis(98.47140502929688)	0/3()	0/4()		3/3(nheA;nheB;nheC)	97.150/100 ; 99.502/100 ; 95.265/100	0/4()		0/1()		1/1(sph)	99.112/100	0/5()	0/3()	1/9(bpsE)	87.726/94	0()	1084[ST-205 complex](7/7)	Group_III(mosaicus)	B. mosaicus subsp. cereus; B. cereus
SIBC43	cereus s.s.(97.11502075195312)	No subspecies	frankland(97.11502075195312)	cereus(98.68921661376953)	0/3()	0/4()		3/3(nheA;nheB;nheC)	99.741/100 ; 100.000/100 ; 98.886/100	4/4(hblA;hblB;hblC;hblD)	99.467/100 ; 98.712/100 ; 100.000/100 ; 99.754/100	1/1(cytK-2)	99.702/100	1/1(sph)	92.012/100	0/5()	0/3()	1/9(bpsE)	89.892/95	0()	4[ST-142 complex](7/7)	Group_IV(cereus_sensu_stricto)	B. cereus s.s.
SIBC44	mosaicus(97.95646667480469)	No subspecies	anthracis(98.06078338623047)	anthracis(97.80978393554688)	0/3()	0/4()		3/3(nheA;nheB;nheC)	97.927/100 ; 99.254/100 ; 95.265/100	0/4()		1/1(cytK-2)	97.015/99	1/1(sph)	99.704/100	0/5()	0/3()	2/9(bpsE;bpsH)	90.975/94 ; 77.303/100	0()	1050[No clonal complex](7/7)	Group_III(mosaicus)	B. mosaicus
SIBC45	cereus s.s.(98.72625732421875)	No subspecies	frankland(98.72625732421875)	cereus(97.0064468383789)	0/3()	0/4()		3/3(nheA;nheB;nheC)	99.223/100 ; 99.502/100 ; 98.886/100	4/4(hblA;hblB;hblC;hblD)	99.467/100 ; 98.498/100 ; 96.811/100 ; 99.754/100	1/1(cytK-2)	99.405/100	1/1(sph)	91.420/100	0/5()	0/3()	3/9(bpsD;bpsE;bpsH)	70.213/84 ; 89.928/94 ; 79.605/100	0()	156[ST-18 complex](7/7)	Group_IV(cereus_sensu_stricto)	B. cereus s.s.
SIBC46A	cereus s.s.(95.96177673339844)	No subspecies	berliner(96.5938491821289)	thuringiensis(96.31788635253906)	0/3()	0/4()		3/3(nheA;nheB;nheC)	99.741/100 ; 100.000/100 ; 98.050/100	0/4()		1/1(cytK-2)	99.388/97	1/1(sph)	91.420/100	0/5()	0/3()	2/9(bpsE;bpsH)	89.928/94 ; 78.947/100	0()	56[ST-23 complex](7/7)	Group_IV(cereus_sensu_stricto)	B. cereus s.s.
SIBC46B	mosaicus(95.14430236816406)	cereus(99.9212417602539)	cereus(97.68920135498047)	paranthracis(97.47276306152344)	0/3()	4/4(cesA;cesB;cesC;cesD)	100.000/100 ; 100.000/100 ; 99.664/100 ; 100.000/100	3/3(nheA;nheB;nheC)	97.150/100 ; 99.751/100 ; 95.543/100	0/4()		0/1()		1/1(sph)	97.337/100	0/5()	0/3()	1/9(bpsE)	89.892/94	0()	26[No clonal complex](7/7)	Group_III(mosaicus)	B. mosaicus subsp. cereus biovar Emeticus; B. cereus biovar Emeticus; B. Emeticus
SIBC47	cereus s.s.(95.94892120361328)	No subspecies	berliner(96.56775665283203)	thuringiensis(96.24163818359375)	0/3()	0/4()		3/3(nheA;nheB;nheC)	99.741/100 ; 100.000/100 ; 98.050/100	0/4()		1/1(cytK-2)	99.388/97	1/1(sph)	91.420/100	0/5()	0/3()	2/9(bpsE;bpsH)	89.928/95 ; 78.947/100	0()	56[ST-23 complex](7/7)	Group_IV(cereus_sensu_stricto)	B. cereus s.s.
SIBC49	mosaicus(95.3937759399414)	No subspecies	cereus(98.91243743896484)	paranthracis(98.50638580322266)	0/3()	0/4()		3/3(nheA;nheB;nheC)	97.409/100 ; 99.502/100 ; 95.543/100	0/4()		1/1(cytK-2)	96.726/100	1/1(sph)	99.112/100	0/5()	0/3()	1/9(bpsE)	88.448/94	2(Cry21Ca2;Cry21Ha1)	205[ST-205 complex](7/7)	Group_III(mosaicus)	B. mosaicus biovar Thuringiensis; B. Thuringiensis
SIBC50	mosaicus(95.17425537109375)	cereus(99.93698120117188)	cereus(97.71086883544922)	paranthracis(97.55882263183594)	0/3()	4/4(cesA;cesB;cesC;cesD)	100.000/100 ; 100.000/100 ; 99.664/100 ; 100.000/100	3/3(nheA;nheB;nheC)	97.150/100 ; 99.751/100 ; 95.543/100	0/4()		0/1()		1/1(sph)	97.337/100	0/5()	0/3()	1/9(bpsE)	89.892/94	0()	26[No clonal complex](7/7)	Group_III(mosaicus)	B. mosaicus subsp. cereus biovar Emeticus; B. cereus biovar Emeticus; B. Emeticus
SIBC51A	mosaicus(98.05867767333984)	No subspecies	anthracis(98.14865112304688)	anthracis(97.8973388671875)	0/3()	0/4()		3/3(nheA;nheB;nheC)	96.632/100 ; 99.254/100 ; 94.429/100	0/4()		1/1(cytK-2)	97.321/100	1/1(sph)	100.000/100	0/5()	0/3()	2/9(bpsE;bpsH)	89.568/95 ; 77.632/100	0()	Unknown(unknown ST)	Group_III(mosaicus)	B. mosaicus
SIBC51B	mosaicus(95.37010955810547)	No subspecies	cereus(98.92838287353516)	paranthracis(98.406005859375)	0/3()	0/4()		3/3(nheA;nheB;nheC)	97.409/100 ; 99.502/100 ; 95.543/100	0/4()		1/1(cytK-2)	96.726/100	1/1(sph)	99.112/100	0/5()	0/3()	1/9(bpsE)	88.448/94	2(Cry21Ca2;Cry21Ha1)	205[ST-205 complex](7/7)	Group_III(mosaicus)	B. mosaicus biovar Thuringiensis; B. Thuringiensis
SIBC54	cereus s.s.(96.23485565185547)	No subspecies	berliner(98.66743469238281)	thuringiensis(98.62596893310547)	0/3()	0/4()		3/3(nheA;nheB;nheC)	98.964/100 ; 99.502/100 ; 99.164/100	4/4(hblA;hblB;hblC;hblD)	97.067/100 ; 98.069/100 ; 99.317/100 ; 99.507/100	1/1(cytK-2)	99.388/97	1/1(sph)	92.308/100	0/5()	0/3()	1/9(bpsE)	87.770/95	0()	Unknown(unknown ST)	Group_IV(cereus_sensu_stricto)	B. cereus s.s.
SIBC56	mosaicus(94.73400115966797)	No subspecies	cereus(95.40998840332031)	tropicus(99.45206451416016)	0/3()	0/4()		3/3(nheA;nheB;nheC)	97.409/100 ; 99.502/100 ; 94.150/100	0/4()		1/1(cytK-2)	97.024/100	1/1(sph)	97.929/100	0/5()	0/3()	1/9(bpsE)	87.726/95	0()	Unknown(unknown ST)	Group_II(mosaicus/luti)	B. mosaicus
SIBC58	mosaicus(92.982666015625)	No subspecies	wiedmannii(95.95133972167969)	wiedmannii(96.38119506835938)	0/3()	0/4()		3/3(nheA;nheB;nheC)	96.891/100 ; 99.751/100 ; 94.429/100	4/4(hblA;hblB;hblC;hblD)	94.667/100 ; 86.275/100 ; 93.850/100 ; 99.507/100	0/1()		1/1(sph)	95.562/100	0/5()	0/3()	1/9(bpsE)	87.365/94	0()	1504[No clonal complex](7/7)	Group_II(mosaicus/luti)	B. mosaicus
SIBC59	mosaicus(95.11631774902344)	cereus(99.91963958740234)	cereus(97.67548370361328)	paranthracis(97.49191284179688)	0/3()	4/4(cesA;cesB;cesC;cesD)	100.000/100 ; 100.000/100 ; 99.664/100 ; 100.000/100	3/3(nheA;nheB;nheC)	97.150/100 ; 99.751/100 ; 95.543/100	0/4()		0/1()		1/1(sph)	97.337/100	0/5()	0/3()	1/9(bpsE)	89.892/94	0()	26[No clonal complex](7/7)	Group_III(mosaicus)	B. mosaicus subsp. cereus biovar Emeticus; B. cereus biovar Emeticus; B. Emeticus
SIBC60	mosaicus(94.71495056152344)	No subspecies	cereus(95.3993148803711)	tropicus(99.4298324584961)	0/3()	0/4()		3/3(nheA;nheB;nheC)	97.409/100 ; 99.502/100 ; 94.150/100	0/4()		1/1(cytK-2)	97.024/100	1/1(sph)	97.929/100	0/5()	0/3()	1/9(bpsE)	87.726/95	0()	Unknown(unknown ST)	Group_II(mosaicus/luti)	B. mosaicus
SIBC61A	cereus s.s.(98.68910217285156)	No subspecies	frankland(98.68910217285156)	cereus(97.07414245605469)	0/3()	0/4()		3/3(nheA;nheB;nheC)	99.223/100 ; 99.502/100 ; 99.443/100	4/4(hblA;hblB;hblC;hblD)	99.467/100 ; 98.498/100 ; 96.811/100 ; 99.754/100	1/1(cytK-2)	99.388/97	1/1(sph)	91.420/100	0/5()	0/3()	3/9(bpsD;bpsE;bpsH)	70.213/84 ; 89.928/94 ; 79.605/100	0()	1355[ST-18 complex](7/7)	Group_IV(cereus_sensu_stricto)	B. cereus s.s.
SIBC61B	mosaicus(95.1213607788086)	cereus(99.9200668334961)	cereus(97.69355773925781)	paranthracis(97.43890380859375)	0/3()	4/4(cesA;cesB;cesC;cesD)	100.000/100 ; 100.000/100 ; 99.664/100 ; 100.000/100	3/3(nheA;nheB;nheC)	97.150/100 ; 99.751/100 ; 95.543/100	0/4()		0/1()		1/1(sph)	97.337/100	0/5()	0/3()	1/9(bpsE)	89.892/94	0()	26[No clonal complex](7/7)	Group_III(mosaicus)	B. mosaicus subsp. cereus biovar Emeticus; B. cereus biovar Emeticus; B. Emeticus
SIBC63	mosaicus(95.41356658935547)	No subspecies	cereus(98.96033477783203)	paranthracis(98.48390197753906)	0/3()	0/4()		3/3(nheA;nheB;nheC)	97.409/100 ; 99.502/100 ; 95.543/100	0/4()		1/1(cytK-2)	96.726/100	1/1(sph)	99.112/100	0/5()	0/3()	1/9(bpsE)	88.448/94	2(Cry21Ca2;Cry21Ha1)	205[ST-205 complex](7/7)	Group_III(mosaicus)	B. mosaicus biovar Thuringiensis; B. Thuringiensis
SIBC65	cereus s.s.(95.93753051757812)	No subspecies	berliner(96.5386962890625)	thuringiensis(96.2274398803711)	0/3()	0/4()		3/3(nheA;nheB;nheC)	99.741/100 ; 100.000/100 ; 98.050/100	0/4()		1/1(cytK-2)	99.388/97	1/1(sph)	91.420/100	0/5()	0/3()	2/9(bpsE;bpsH)	89.928/95 ; 78.947/100	0()	56[ST-23 complex](7/7)	Group_IV(cereus_sensu_stricto)	B. cereus s.s.
SIBC68	cereus s.s.(97.06645965576172)	No subspecies	frankland(97.06645965576172)	cereus(98.85684204101562)	0/3()	0/4()		3/3(nheA;nheB;nheC)	99.741/100 ; 100.000/100 ; 100.000/100	4/4(hblA;hblB;hblC;hblD)	99.200/100 ; 98.498/100 ; 98.178/100 ; 99.754/100	1/1(cytK-2)	100.000/100	1/1(sph)	92.308/100	0/5()	0/3()	2/9(bpsE;bpsH)	88.849/94 ; 79.276/100	0()	24[No clonal complex](7/7)	Group_IV(cereus_sensu_stricto)	B. cereus s.s.
SIBC72	cereus s.s.(97.12776184082031)	No subspecies	frankland(97.12776184082031)	cereus(98.83483123779297)	0/3()	0/4()		3/3(nheA;nheB;nheC)	99.741/100 ; 100.000/100 ; 100.000/100	4/4(hblA;hblB;hblC;hblD)	99.200/100 ; 98.498/100 ; 98.178/100 ; 99.754/100	1/1(cytK-2)	100.000/100	1/1(sph)	92.308/100	0/5()	0/3()	2/9(bpsE;bpsH)	88.849/94 ; 79.276/100	0()	24[No clonal complex](7/7)	Group_IV(cereus_sensu_stricto)	B. cereus s.s.
SIBC78	cereus s.s.(97.14411926269531)	No subspecies	frankland(97.14411926269531)	cereus(98.77452087402344)	0/3()	0/4()		3/3(nheA;nheB;nheC)	99.223/100 ; 99.751/100 ; 98.886/100	4/4(hblA;hblB;hblC;hblD)	99.200/100 ; 97.639/100 ; 100.000/100 ; 99.754/100	1/1(cytK-2)	100.000/100	1/1(sph)	92.308/100	0/5()	0/3()	1/9(bpsE)	90.253/94	0()	142[ST-142 complex](7/7)	Group_IV(cereus_sensu_stricto)	B. cereus s.s.
SIBC79	cereus s.s.(97.1293716430664)	No subspecies	frankland(97.1293716430664)	cereus(98.75511932373047)	0/3()	0/4()		3/3(nheA;nheB;nheC)	99.223/100 ; 99.751/100 ; 98.886/100	4/4(hblA;hblB;hblC;hblD)	99.200/100 ; 97.639/100 ; 100.000/100 ; 99.754/100	1/1(cytK-2)	100.000/100	1/1(sph)	92.308/100	0/5()	0/3()	2/9(bpsE;bpsH)	89.928/94 ; 79.605/100	0()	2703[ST-142 complex](7/7)	Group_IV(cereus_sensu_stricto)	B. cereus s.s.
SIBC80	cereus s.s.(96.33113098144531)	No subspecies	berliner(98.68739318847656)	thuringiensis(98.61695098876953)	0/3()	0/4()		3/3(nheA;nheB;nheC)	98.964/100 ; 99.502/100 ; 99.164/100	4/4(hblA;hblB;hblC;hblD)	97.067/100 ; 98.069/100 ; 99.317/100 ; 99.507/100	1/1(cytK-2)	99.388/97	1/1(sph)	92.308/100	0/5()	0/3()	1/9(bpsE)	87.770/94	0()	Unknown(unknown ST)	Group_IV(cereus_sensu_stricto)	B. cereus s.s.
SIBC84	mosaicus(95.15225219726562)	cereus(99.93959045410156)	cereus(97.73860931396484)	paranthracis(97.51945495605469)	0/3()	4/4(cesA;cesB;cesC;cesD)	100.000/100 ; 100.000/100 ; 99.664/100 ; 100.000/100	3/3(nheA;nheB;nheC)	97.150/100 ; 99.751/100 ; 95.543/100	0/4()		0/1()		1/1(sph)	97.337/100	0/5()	0/3()	1/9(bpsE)	89.892/94	0()	26[No clonal complex](7/7)	Group_III(mosaicus)	B. mosaicus subsp. cereus biovar Emeticus; B. cereus biovar Emeticus; B. Emeticus
SIBC91	mosaicus(94.39073181152344)	No subspecies	cereus(96.02813720703125)	pacificus(98.36376190185547)	0/3()	0/4()		3/3(nheA;nheB;nheC)	97.409/100 ; 99.254/100 ; 97.214/100	0/4()		0/1()		1/1(sph)	97.337/100	0/5()	0/3()	2/9(bpsE;bpsH)	88.489/94 ; 75.667/99	0()	92[No clonal complex](7/7)	Group_III(mosaicus)	B. mosaicus
SIBC92	mosaicus(94.98502349853516)	cereus(99.70762634277344)	cereus(97.46448516845703)	paranthracis(97.0684585571289)	0/3()	4/4(cesA;cesB;cesC;cesD)	100.000/100 ; 100.000/90 ; 99.664/100 ; 100.000/100	3/3(nheA;nheB;nheC)	97.150/100 ; 99.751/100 ; 95.543/100	0/4()		0/1()		1/1(sph)	97.337/100	0/5()	0/3()	1/9(bpsE)	89.892/94	0()	26[No clonal complex](6/7)	Group_III(mosaicus)	B. mosaicus subsp. cereus biovar Emeticus; B. cereus biovar Emeticus; B. Emeticus
SIBC93	mosaicus(95.18318176269531)	cereus(99.0511703491211)	cereus(97.7291488647461)	paranthracis(97.55364990234375)	0/3()	4/4(cesA;cesB;cesC;cesD)	100.000/100 ; 99.888/100 ; 99.664/100 ; 100.000/100	3/3(nheA;nheB;nheC)	96.891/100 ; 99.254/100 ; 95.543/100	0/4()		0/1()		1/1(sph)	97.337/100	0/5()	0/3()	1/9(bpsE)	89.531/94	0()	164[No clonal complex](7/7)	Group_III(mosaicus)	B. mosaicus subsp. cereus biovar Emeticus; B. cereus biovar Emeticus; B. Emeticus
SIBC94	cereus s.s.(97.11605072021484)	No subspecies	frankland(97.11605072021484)	cereus(98.87891387939453)	0/3()	0/4()		3/3(nheA;nheB;nheC)	99.741/100 ; 100.000/100 ; 100.000/100	4/4(hblA;hblB;hblC;hblD)	99.200/100 ; 98.498/100 ; 98.178/100 ; 99.754/100	1/1(cytK-2)	100.000/100	1/1(sph)	92.308/100	0/5()	0/3()	2/9(bpsE;bpsH)	88.849/94 ; 79.276/100	0()	24[No clonal complex](7/7)	Group_IV(cereus_sensu_stricto)	B. cereus s.s.
SIBC97	cereus s.s.(97.03807067871094)	No subspecies	frankland(97.03807067871094)	cereus(98.82451629638672)	0/3()	0/4()		3/3(nheA;nheB;nheC)	99.741/100 ; 100.000/100 ; 100.000/100	4/4(hblA;hblB;hblC;hblD)	99.200/100 ; 98.498/100 ; 98.178/100 ; 99.754/100	1/1(cytK-2)	100.000/100	1/1(sph)	92.308/100	0/5()	0/3()	2/9(bpsE;bpsH)	88.849/94 ; 79.276/100	0()	24[No clonal complex](7/7)	Group_IV(cereus_sensu_stricto)	B. cereus s.s.
SIBC98	mosaicus(95.19650268554688)	cereus(99.92424774169922)	cereus(97.68440246582031)	paranthracis(97.47232055664062)	0/3()	4/4(cesA;cesB;cesC;cesD)	100.000/100 ; 100.000/100 ; 99.664/100 ; 100.000/100	3/3(nheA;nheB;nheC)	97.150/100 ; 99.751/100 ; 95.543/100	0/4()		0/1()		1/1(sph)	97.337/100	0/5()	0/3()	1/9(bpsE)	89.892/94	0()	26[No clonal complex](7/7)	Group_III(mosaicus)	B. mosaicus subsp. cereus biovar Emeticus; B. cereus biovar Emeticus; B. Emeticus
SIBC99	cereus s.s.(95.93704223632812)	No subspecies	berliner(96.55760955810547)	thuringiensis(96.19232177734375)	0/3()	0/4()		3/3(nheA;nheB;nheC)	99.741/100 ; 100.000/100 ; 98.050/100	0/4()		1/1(cytK-2)	99.388/97	1/1(sph)	91.420/100	0/5()	0/3()	2/9(bpsE;bpsH)	89.928/95 ; 78.947/100	0()	56[ST-23 complex](7/7)	Group_IV(cereus_sensu_stricto)	B. cereus s.s.

## Sheet: DDH_results
Table S5: Summary of closest reference species of each studied strain with in silico DNA/DNA hybridization using Type Strain Genome Server.
Strain ID	Query strain	Subject strain	dDDH (d0, in %)	C.I. (d0, in %)	dDDH (d4, in %)	C.I. (d4, in %)	dDDH (d6, in %)	C.I. (d6, in %)	G+C content difference (in %)
SIBC8	'Bacillus cereus' (GCA 029477005.1)	Bacillus cereus ATCC 14579	77.4	[73.4 - 80.9]	71	[68.0 - 73.8]	79	[75.5 - 82.0]	0.5
SIBC9A	'Bacillus cereus' (GCA 029477125.1)	Bacillus cereus ATCC 14579	83.9	[80.1 - 87.1]	89.8	[87.5 - 91.8]	87.8	[84.8 - 90.3]	0.11
SIBC9B	'Bacillus paranthracis' (GCA 029536285.1)	'Bacillus paranthracis' (GCA 029536295.1)	95	[92.6 - 96.6]	98.9	[98.4 - 99.3]	97.1	[95.8 - 98.1]	0.49
SIBC10	'Bacillus cereus' (GCA 029477025.1)	Bacillus cereus ATCC 14579	80.5	[76.6 - 83.9]	73.4	[70.3 - 76.2]	82.1	[78.8 - 85.0]	0.41
SIBC12A	'Bacillus toyonensis' (GCA 029537435.1)	Bacillus toyonensis NCIMB 14858	77.9	[74.0 - 81.5]	87.4	[84.9 - 89.6]	82.4	[79.1 - 85.3]	0.48
SIBC12B	'Bacillus toyonensis' (GCA 029477175.1)	Bacillus toyonensis NCIMB 14858	78.3	[74.4 - 81.9]	87.5	[84.9 - 89.6]	82.8	[79.5 - 85.7]	0.48
SIBC13	'Bacillus cereus' (GCA 029478695.1)	Bacillus cereus ATCC 14579	76.2	[72.2 - 79.7]	73.8	[70.8 - 76.6]	78.5	[75.1 - 81.6]	0.52
SIBC14	'Bacillus paranthracis' (GCA 029536295.1)	Bacillus paranthracis MCCC 1A00395	73.2	[69.3 - 76.9]	77.3	[74.3 - 80.1]	76.6	[73.1 - 79.7]	0.15
SIBC16	'Bacillus cereus' (GCA 029478675.1)	Bacillus anthracis ATCC 14578	78.8	[74.9 - 82.3]	81.1	[78.2 - 83.7]	82.1	[78.8 - 85.0]	0.23
SIBC17A	'Bacillus cereus' (GCA 029477395.1)	Bacillus cereus ATCC 14579	84.2	[80.4 - 87.4]	90.2	[87.9 - 92.1]	88.1	[85.1 - 90.5]	0.14
SIBC17B	'Bacillus cereus' (GCA 029479465.1)	Bacillus anthracis ATCC 14578	79.7	[75.7 - 83.1]	81.2	[78.4 - 83.8]	82.9	[79.6 - 85.8]	0.15
SIBC18	'Bacillus paranthracis' (GCA 029537715.1)	Bacillus paranthracis MCCC 1A00395	76.6	[72.6 - 80.1]	85.9	[83.2 - 88.2]	81	[77.6 - 83.9]	0.13
SIBC19	'Bacillus cereus' (GCA 029479525.1)	Bacillus anthracis ATCC 14578	79.8	[75.8 - 83.2]	81.1	[78.2 - 83.7]	82.9	[79.6 - 85.8]	0.01
SIBC20A	'Bacillus tropicus' (GCA 029477895.1)	Bacillus tropicus N24	95.8	[93.7 - 97.2]	95.7	[94.2 - 96.8]	97.3	[96.0 - 98.2]	0.1
SIBC20B	'Bacillus mobilis' (GCA 029537445.1)	Bacillus mobilis MCCC 1A05942	99.5	[99.0 - 99.8]	99.6	[99.4 - 99.8]	99.8	[99.6 - 99.9]	0.18
SIBC21	'Bacillus cereus' (GCA 029477345.1)	Bacillus cereus ATCC 14579	88.9	[85.5 - 91.6]	82.1	[79.2 - 84.6]	90.5	[87.8 - 92.7]	0.18
SIBC22	'Bacillus cereus' (GCA 029477285.1)	Bacillus cereus ATCC 14579	78.9	[75.0 - 82.4]	88.9	[86.5 - 90.9]	83.5	[80.2 - 86.3]	0.39
SIBC26	'Bacillus paranthracis' (GCA 029536485.1)	Bacillus paranthracis MCCC 1A00395	71.4	[67.5 - 75.1]	77.6	[74.6 - 80.3]	75	[71.5 - 78.2]	0.04
SIBC27	'Bacillus cereus' (GCA 029477625.1)	Bacillus anthracis ATCC 14578	80.1	[76.2 - 83.6]	81.2	[78.3 - 83.7]	83.2	[80.0 - 86.1]	0.06
SIBC28	'Bacillus cereus' (GCA 029537665.1)	Bacillus cereus ATCC 14579	77.9	[74.0 - 81.5]	82.6	[79.8 - 85.2]	81.6	[78.3 - 84.6]	0.5
SIBC29	'Bacillus cereus' (GCA 029477715.1)	Bacillus cereus ATCC 14579	88.3	[84.9 - 91.1]	82	[79.1 - 84.5]	90.1	[87.3 - 92.3]	0.2
SIBC30	'Bacillus cereus' (GCA 029477885.1)	Bacillus cereus ATCC 14579	77.5	[73.6 - 81.1]	89.8	[87.5 - 91.7]	82.5	[79.1 - 85.4]	0.56
SIBC31	'Bacillus paranthracis' (GCA 029477985.1)	Bacillus paranthracis MCCC 1A00395	76	[72.1 - 79.6]	85.9	[83.2 - 88.2]	80.5	[77.1 - 83.5]	0.16
SIBC32	'Bacillus cereus' (GCA 029477705.1)	Bacillus thuringiensis ATCC 10792	72.3	[68.3 - 75.9]	69.5	[66.5 - 72.4]	74.2	[70.8 - 77.4]	0.08
SIBC34	'Bacillus paranthracis' (GCA 029536455.1)	Bacillus paranthracis MCCC 1A00395	71.5	[67.5 - 75.1]	69	[66.0 - 71.8]	73.5	[70.0 - 76.7]	0.1
SIBC35	'Bacillus paranthracis' (GCA 029536385.1)	Bacillus paranthracis MCCC 1A00395	72.7	[68.7 - 76.3]	77.3	[74.3 - 80.0]	76.1	[72.6 - 79.3]	0.06
SIBC36	'Bacillus cereus' (GCA 029477805.1)	Bacillus cereus ATCC 14579	80.9	[77.0 - 84.3]	72.6	[69.6 - 75.5]	82.3	[79.0 - 85.2]	0.35
SIBC37	'Bacillus cereus' (GCA 029477355.1)	Bacillus cereus ATCC 14579	84.8	[81.0 - 87.9]	89.8	[87.5 - 91.8]	88.5	[85.6 - 90.9]	0.28
SIBC38A	'Bacillus cereus' (GCA 029537525.1)	Bacillus cereus ATCC 14579	83.2	[79.4 - 86.4]	74	[71.0 - 76.8]	84.5	[81.3 - 87.2]	0.24
BC38B	'Bacillus cereus' (GCA 025946485.2)	Bacillus anthracis ATCC 14578	86.6	[83.0 - 89.5]	90.2	[87.9 - 92.1]	90	[87.2 - 92.2]	0.02
SIBC39	'Bacillus paranthracis' (GCA 029536375.1)	Bacillus paranthracis MCCC 1A00395	71.7	[67.7 - 75.3]	69	[66.0 - 71.8]	73.6	[70.2 - 76.8]	0.08
SIBC40	'Bacillus cereus' (GCA 029479395.1)	Bacillus anthracis ATCC 14578	77.8	[73.9 - 81.4]	80.3	[77.4 - 82.9]	81.1	[77.8 - 84.1]	0.17
SIBC41	'Bacillus paranthracis' (GCA 029537625.1)	Bacillus paranthracis MCCC 1A00395	77.9	[73.9 - 81.4]	85.7	[83.0 - 88.0]	82.1	[78.8 - 85.0]	0.2
SIBC43	'Bacillus cereus' (GCA 029479355.1)	Bacillus cereus ATCC 14579	79.3	[75.4 - 82.8]	88.9	[86.4 - 90.9]	83.8	[80.6 - 86.6]	0.47
SIBC44	'Bacillus cereus' (GCA 029537695.1)	Bacillus anthracis ATCC 14578	79.8	[75.8 - 83.2]	79.9	[77.0 - 82.5]	82.7	[79.4 - 85.6]	0.1
SIBC45	'Bacillus cereus' (GCA 029477365.1)	Bacillus cereus ATCC 14579	85.3	[81.6 - 88.4]	74.2	[71.2 - 77.0]	86.3	[83.2 - 88.9]	0.23
SIBC46A	'Bacillus cereus' (GCA 029477525.1)	Bacillus thuringiensis ATCC 10792	66.8	[63.0 - 70.5]	69.1	[66.1 - 71.9]	69.3	[65.9 - 72.6]	0.03
SIBC46B	'Bacillus paranthracis' (GCA 029536425.1)	Bacillus paranthracis MCCC 1A00395	73.6	[69.6 - 77.2]	77.3	[74.3 - 80.1]	76.9	[73.4 - 80.0]	0.1
SIBC47	'Bacillus cereus' (GCA 029479275.1)	Bacillus thuringiensis ATCC 10792	66.9	[63.0 - 70.5]	69	[66.0 - 71.8]	69.3	[65.9 - 72.6]	0.06
SIBC49	'Bacillus paranthracis' (GCA 029537615.1)	Bacillus paranthracis MCCC 1A00395	77.7	[73.7 - 81.2]	85.2	[82.5 - 87.6]	81.8	[78.5 - 84.8]	0.12
SIBC50	'Bacillus paranthracis' (GCA 029536535.1)	Bacillus paranthracis MCCC 1A00395	75.4	[71.4 - 79.0]	77.4	[74.4 - 80.1]	78.5	[75.1 - 81.6]	0.11
SIBC54	'Bacillus cereus' (GCA 029477605.1)	Bacillus thuringiensis ATCC 10792	78.6	[74.6 - 82.1]	88.6	[86.1 - 90.7]	83.2	[79.9 - 86.0]	0.03
SIBC51A	'Bacillus cereus' (GCA 029477615.1)	Bacillus anthracis ATCC 14578	79.7	[75.8 - 83.1]	80.7	[77.8 - 83.3]	82.8	[79.5 - 85.7]	0.15
SIBC51B	'Bacillus paranthracis' (GCA 029477545.1)	Bacillus paranthracis MCCC 1A00395	76.8	[72.8 - 80.3]	85.3	[82.6 - 87.6]	81.1	[77.7 - 84.0]	0.08
SIBC56	'Bacillus tropicus' (GCA 029478845.1)	Bacillus tropicus N24	96	[93.9 - 97.3]	95.6	[94.2 - 96.7]	97.4	[96.1 - 98.3]	0.08
SIBC58	'Bacillus wiedmannii' (GCA 029478925.1)	Bacillus wiedmannii FSL W8-0169	78.2	[74.2 - 81.7]	68.5	[65.5 - 71.4]	79.2	[75.7 - 82.2]	0.22
SIBC59	'Bacillus paranthracis' (GCA 029536275.1)	Bacillus paranthracis MCCC 1A00395	73.5	[69.5 - 77.1]	77.3	[74.3 - 80.0]	76.8	[73.4 - 80.0]	0.1
SIBC60	'Bacillus tropicus' (GCA 029479265.1)	Bacillus tropicus N24	96	[94.0 - 97.4]	95.6	[94.2 - 96.7]	97.4	[96.2 - 98.3]	0.07
SIBC61A	'Bacillus cereus' (GCA 029478855.1)	Bacillus cereus ATCC 14579	86.9	[83.4 - 89.8]	74.3	[71.3 - 77.1]	87.6	[84.6 - 90.1]	0.18
SIBC61B	'Bacillus paranthracis' (GCA 029536475.1)	Bacillus paranthracis MCCC 1A00395	73.4	[69.4 - 77.0]	77.3	[74.3 - 80.0]	76.7	[73.2 - 79.8]	0.1
SIBC63	'Bacillus paranthracis' (GCA 029479025.1)	Bacillus paranthracis MCCC 1A00395	77.7	[73.7 - 81.2]	85.2	[82.5 - 87.6]	81.9	[78.5 - 84.8]	0.12
SIBC65	'Bacillus cereus' (GCA 029479035.1)	Bacillus thuringiensis ATCC 10792	66.7	[62.9 - 70.4]	69	[66.0 - 71.8]	69.2	[65.8 - 72.4]	0.05
SIBC68	'Bacillus cereus' (GCA 029479165.1)	Bacillus cereus ATCC 14579	86.9	[83.3 - 89.8]	90.9	[88.7 - 92.7]	90.3	[87.6 - 92.5]	0.18
SIBC72	'Bacillus cereus' (GCA 029479145.1)	Bacillus cereus ATCC 14579	87.2	[83.7 - 90.1]	91	[88.8 - 92.8]	90.6	[87.9 - 92.7]	0.11
SIBC78	'Bacillus cereus' (GCA 029479175.1)	Bacillus cereus ATCC 14579	84.5	[80.8 - 87.7]	89.8	[87.5 - 91.8]	88.3	[85.4 - 90.7]	0.29
SIBC79	'Bacillus cereus' (GCA 029479345.1)	Bacillus cereus ATCC 14579	80.4	[76.5 - 83.8]	89.2	[86.8 - 91.2]	84.8	[81.6 - 87.6]	0.06
SIBC80	'Bacillus cereus' (GCA 029537565.1)	Bacillus thuringiensis ATCC 10792	78.4	[74.4 - 81.9]	88.6	[86.1 - 90.7]	83	[79.7 - 85.9]	0.05
SIBC84	'Bacillus paranthracis' (GCA 029537555.1)	Bacillus paranthracis MCCC 1A00395	75.4	[71.4 - 79.0]	77.4	[74.4 - 80.1]	78.5	[75.0 - 81.6]	0.12
SIBC91	'Bacillus pacificus' (GCA 029537455.1)	Bacillus pacificus MCCC 1A06182	80.3	[76.4 - 83.8]	85.1	[82.3 - 87.4]	84.1	[80.8 - 86.9]	0.15
SIBC92	'Bacillus paranthracis' (GCA 029536355.1)	Bacillus paranthracis MCCC 1A00395	68.4	[64.6 - 72.1]	78.1	[75.1 - 80.8]	72.4	[69.0 - 75.6]	0.25
SIBC93	'Bacillus paranthracis' (GCA 029536395.1)	Bacillus paranthracis MCCC 1A00395	74.2	[70.2 - 77.8]	77.4	[74.4 - 80.1]	77.5	[74.0 - 80.6]	0.06
SIBC94	'Bacillus cereus' (GCA 029537515.1)	Bacillus cereus ATCC 14579	85.9	[82.2 - 88.9]	90.9	[88.7 - 92.7]	89.5	[86.7 - 91.8]	0.13
SIBC97	'Bacillus cereus' (GCA 029537545.1)	Bacillus cereus ATCC 14579	86.2	[82.6 - 89.2]	90.5	[88.3 - 92.4]	89.7	[86.9 - 92.0]	0.08
SIBC98	'Bacillus paranthracis' (GCA 029537635.1)	Bacillus paranthracis MCCC 1A00395	73.4	[69.4 - 77.0]	77.3	[74.3 - 80.0]	76.7	[73.3 - 79.9]	0.15
SIBC99	'Bacillus cereus' (GCA 029478935.1)	Bacillus thuringiensis ATCC 10792	66.7	[62.9 - 70.3]	69	[66.0 - 71.8]	69.2	[65.7 - 72.4]	0

## Sheet: SIBC34_Bt_toxin_digger
Table S5: Detection of pesticidal toxins for SIBC34 using BtToxin_Digger.
Strain	Protein_id	Protein_len	Strand	Gene location on scaffold	SVM	BLAST	HMM	Hit_id	Hit_length	Aln_length	Query start-end	Hit stard-end	Identity	Evalue of blast	Hmm hit	Hmm hit length	Evalue of Hmm	Nomenclature	Endotoxin_N	Endotoxin_M	Endotoxin_C	Endotoxin_mid	Toxin_10	ETX_MTX2	Gene sequence	Protein sequence	Scaffold sequence
SIBC34_contigs00000000	lcl|NODE_14_length_118400_cov_21.1482_00208	602	3	10001-11806	NO	YES	NO	Bmp1-other	893	568	36-601	1-568	79.2253521126761	0.0	NA	NA	NA	Rank3	NO	NO	NO	NO	NO	NO	TTTTGCATAATGTTACATAAATTGTGTATTTTCCCTTTTTTTCGACAAGAACAGCAAGTATACTTTGTACAAGCTTTCTATTTCAAAATTATACGAGGTGAAAAAATGAAAAACAAAAAGACGTTAACTAAGGTAGCATTAACAACAGGTTTAGCTTTAACAGCAGTAGCACCATACGGAGTAGGTCATGCAGAGGAAACAGATCAACTACAAGTTCAAATTCAGGAGGAATCATTCCGTTCAGGTGAACTTACACAACCGTCACAAAAGGCACCAGAGAATGTAGTAAAAGATGCTCTGAAGGAGAAAACAGAACAAGCTCTTTCTCCAAAGCAAGTCAATGGACAAACAGGAGTAGATTATAAAGTTCTTCAAAAACGTGGTTCATATGATGGGACT…	FCIMLHKLCIFPFFRQEQQVYFVQAFYFKIIRGEKMKNKKTLTKVALTTGLALTAVAPYGVGHAEETDQLQVQIQEESFRSGELTQPSQKAPENVVKDALKEKTEQALSPKQVNGQTGVDYKVLQKRGSYDGTTLVRIQQTYEGKEVYGHQLTAHVDHNGVIKSVSGDSAQNLKQEELKKPINLSKDEAKQYIYTKYGNDINFISEPEVKEVIFVDENNGQANNAYQVTFEAATPKYVSGTYLVNAQNGDMLKNMVQESNLKASEKLVGALKKSKKSSLTSLTGTGKDDLGISRSFGISKQSNGKYALADYTRGQGIETYDVNYRDITKEESYYPGTLATSTSTTFNDSKAVSAHYLATKVFDFYKDKYNRNSFDNKGQKVVSVVHAWDSGDTNDPKNW…	ACAGTAAGAAATTGGCGGACTGTGAATAAATTAAAAGCGATAGTTGAGGGGATGTAAATATAAAAAGATGAGATTTTCTGTATAAAGAAAATCTCATCTTTTTATTTATATTGTTTTGCGACTATAAGTTCGACAATAGGGTAAATAAAGAATGAAGAGCACAGTGCAATAAAAAGAGGGAAGTTTTTAATCCCATTTAAATTAGCTCCCATAGAAAACCCTTCAGAGAAGAGTAATATAAGGAACATTACAACTATGAGCGTAAAATATGCAATTTTAGAGCTTTTATATGTAATTTGTTGTCCCATTTCATCCTGACTTTCTTCTGATACACCGTGGGAATCTCCCCATGTAATATGATTGATAAGGTAGCTAAGTATTAAAGCGCTTGTGAAAATT…
SIBC34_contigs00000000	lcl|NODE_16_length_111706_cov_24.1859_00043	814	-2	10001-12442	NO	YES	NO	InhA1-other	796	798	24-814	3-796	74.4360902255639	0.0	NA	NA	NA	Rank2	NO	NO	NO	NO	NO	NO	TCGATGGATCCAAACTGCACCTGCAGACTTGTCTTCAGCTTGACCTACTACTTCAAACTTCAATCCTAGTTTAGGTAACTTACGTCCCGCATCTGGAATAACGCTGTTGATGTATTGCTTAGAATCATCAAATTTTGCAACTCCTGGTAATCCTTTATAGTCAAAGATACCGCGAGTTGGTGAATTTACTTTCCATGCTGGCGTTTGATCAAATGAGAATGCCGCATCGGCAATTTGATAACGTGTACTGCTCTTCACAGTAGGTTGTCCGTTTAATGTTCCTACGATTGCCTCTGGATGAGAATCTACTACTCCAAGGAACCCTTCACCTGGATGAACGCCTACCCAGTTATCTGTAAAGCTTTGATCCGCATACCATACAACCATTCCTGTATTAAA…	RILYCYRQKSIICRHWGGNTLRKKKKLKPLAVLTTAAVLSSTFAFGSHAAYADTPPSLPIDEHLIPEERLAEALKQRGVIDQSASQAETSKAVEKYVEKKKGENPGKEILTGDNLTQEASDFMKKVKDAKMKENEQAQQSEVGPVAGQSAGLNPGKLNGKVPTTPAKQAEYNGAVRKDKVLVLLVEFSDFKHNNIDQEPGYMYSKDFNREHYQKMLFGDEPFTLFDGSKINTFKQYYEEQSGGSYTVDGTVTEWLTVPGKASDYGADAGTGHDNRGPLGPKDFVKEALKAAVAKGINLADYDQFDQYDQDGDGNKNEPDGIIDHLMVVHAGVGQEAGGGKLKDDAIWSHRSKLGSKPYAIDGTKSSVSNWGGKMAAYDYTIEPEDGAVGVFAHEYGHDL…	CAATACGCTGTTCATTCAGCATAAGGCGATCAAGGAGAGAATCAGAAAACCCTTTTGCCTTACCTTCTTCAATATCCCTCTTATTTTCCTCTAAAATATAAGCTGTTTCACTTATTAATTGATTTGCAATTGCAGCAAGTGCTTCGTTTTTTTGATGTGTAGATTTTAGTACCAGTTCCCTAGCAACCTCTTTCGCTCTTTTCCCCTTTGCTAACACTTCATTCATTTTTATTTCCTCCTTTTTAACATCACTATTCTTAAAGTGAAACCCAATGATCCCTATGGATGACTTCATAATTATGCCTTTCGCCTCTTGCTTGAATATGTTGGCTTTGCATACCTTTTATCTCTCTTAATTCCTCTGCGCTATATGTGCATTGTCCTTTTCCAATTACGCGA…
SIBC34_contigs00000000	lcl|NODE_1_length_352459_cov_38.0775_00120	320	-1	10001-10960	NO	YES	NO	Zwa6-other	310	299	16-309	5-302	34.7826086956522	9e-57	NA	NA	NA	Rank1	NO	NO	NO	NO	NO	NO	GGAAAGTTCTTCTACATTTTTAAATAAACTTACTAATAATGCTTTTTGCGCATGCAATCGATTACCGGCTTGCTCAAATACGATAGATTTTGGCCCATCTATAATTTCGCCTGTTACTTCTTCTTCACGATGGGCAGGTAAACAGTGCAAGAAACGATATGTTTGCTTCGCATGCTTAACAAGTTCGGTATTGATTTGGTATGGTTGAAACAACGTATATTTCTCTTCTTCGCCCTCTTGCCCCATGCTCATCCAAACGTCAGTATAAATGAAATCTGCTTCATTCACCGCTAGTTCAGGGTTATGCAAAATTTCAATTTTCGCTCCTGTTTCTTCAGCAATCGTTAACGCTTTTTTTACAATTTCCTCATTCGGTTCATACCCTACAGGTGTTGCAAC…	GGSFMSTVQVPKLNTKDLLTLEELTQEEIISLIEFAIYLKKNKQEPLLQGKILGLIFDKHSTRTRVSFEAGMVQLGGHGMFLSGKEMQMGRGETVSDTAKVLSQYIDGIMIRTFSHADVEELAKESSIPVINGLTDDHHPCQALADLMTIYEETNTFKGIKLAYVGDGNNVCHSLLLASAKVGMYMTVATPVGYEPNEEIVKKALTIAEETGAKIEILHNPELAVNEADFIYTDVWMSMGQEGEEEKYTLFQPYQINTELVKHAKQTYRFLHCLPAHREEEVTGEIIDGPKSIVFEQAGNRLHAQKALLVSLFKNVEELS	AACTAAGGCCTTTTCAGTGCCTTTCCAATCGCATATACTTCTCTCAACCTCTTCATACAGTGAATAGTTTCCTACCACGAGCCTTGATGCTGTCGCCCCAGTTCCATATTTTCTTGTACATGCGATAGCAGCTTCTTTTAACCTTTCATCTCCAGCTAACCCTAAATAATTATTTGATGCTAAATTTAGCATCCTTTTCTCATCTCGAATAAGCCATGTCTCTTCTGCTTGTTCTGTTACATGCAAATTACGATACTGCTCTCGCTCATGTAATTGTTGCAATTTAGATTGAAGATGTGTGCGCCACGTTTGATTCATTTCGGATAAGCTCCTCTAATTTTGAAATCATTATATATTCTTTAGCAGATTCCAAGACTTCTTCTCTTGTAAACTCACCTG…
SIBC34_contigs00000000	lcl|NODE_1_length_352459_cov_38.0775_00278	336	-3	10001-11008	NO	YES	NO	Zwa5A-other	325	300	36-328	8-301	29.3333333333333	4e-39	NA	NA	NA	Rank1	NO	NO	NO	NO	NO	NO	TTCCCATCCTTTGTATATGTCTTTACTTAAATAGCGCTCACTACTATCAGGAAAAATCGTTACAATATTTGTACCTGGCGCCGCTTTCTCTGCTTCAAGTAAACTTGCATGAAATGCTGCTCCTGAAGAGCTCCCAACAAGAAGTCCTTCTTTTTGCGCTAATTCTTTCACTCGTAAAAATGCATTTCGATCAGAAATCGTATGAATTTCATCAAAATAAGATGTCTTCAAAAATGGCGGGATAAATTCCAGTCCAATTCCTTCGGTCTCATGTGAACCAGCCTTACCACCATTTAAAATAGATCCTTCTGGTTCCACAATAACCGTTTTTATATCTACATTTTTTTCTTTCAAGTAAGATGCAGTCCCCATAAACGTACCGCCAGTTCCTGCTCCAGC…	SNVTKRQLSHIKKIHTVAFSLLANKGENTMNVYRGVHELIGHTPIVEITRFSLPEGVRLFAKLEFYNPGGSVKDRLGRELIEDALEKGLVTEGGTIIEPTAGNTGIGLALAALQHDLHVMVCVPEKFSIEKQELMKALGATVVHTPTEQGMTGAIAKAKELVNEIPNSYSPSQFANEANPRAYFKTLGPELWDALNGEINIFVAGAGTGGTFMGTASYLKEKNVDIKTVIVEPEGSILNGGKAGSHETEGIGLEFIPPFLKTSYFDEIHTISDRNAFLRVKELAQKEGLLVGSSSGAAFHASLLEAEKAAPGTNIVTIFPDSSERYLSKDIYKGWE	CAAATTTGTGAGGGAACAGGTCTTTCTAAAGGGTTTATGAGTCAGGTTGAAAATAATAAAACATCACCATCTATCTCAACTTTAGAAACGATCTCCAATTTTTTAAACGTTCCTCTTCCCTATTTATTGTTAGAACAAAAAGATCGATTGAAAGTTGTCAAAAAGGTAGAGCGTAAATATAGTGTATACGGAAAAGATGAACAAAGAATCGAACATGTTGCAGAGCAAGGTGGCCTTCGCCTCAATCTCGTAGAAATTCCTGCTGGGTTTCCGAAAGAAAACACACCAAATGCCCATGAAGGAGAAGAATGTCACCTTGTATTACGCGGAAAACTAGAAGTTCAACATGGAGAAGATGTTGCAATTGTAGAAGAAGGAGATTCTTTCTCCTGGAATGCA…
SIBC34_contigs00000000	lcl|NODE_22_length_91078_cov_29.6496_00182	804	3	10001-12412	NO	YES	NO	InhA2-other	799	799	6-804	1-799	96.4956195244055	0.0	NA	NA	NA	Rank4	NO	NO	NO	NO	NO	NO	AAGGAGAGAAATGAAATGAGAAGAAAAGCGCCATTTAAAGTGTTATCGTCATTAGCAATCGCGGCAATTATCGGATGCACATCTGTAATGAGTGCTCCATTAGCGTACGCAGAAACGCCAGCAAAAGAGAAAGAAAATGTATCTACAACACCAATTGATTACAATTTAATTCAAGAAGATCGTCTAGCGGAAGCTCTGAAAGAAAGAGGAGAAATTAATCCAGCATCTTCTAAAGAAGAGACGAAAAAGGCTGTAGAGAAATATATTGAAAAAAAACAAGGAGATCAGGCAAATAAAGAAATTCTTCCAGCTGATACTGCTAAAGAGGCATCTGATTTCGTGAAAAAAGTAAAAGAGAAAAAAATGGAGGAAAAGGAGAAAGTAAAGAAACCTGAAAAA…	KERNEMRRKAPFKVLSSLAIAAIIGCTSVMSAPLAYAETPAKEKENVSTTPIDYNLIQEDRLAEALKERGEINPASSKEETKKAVEKYIEKKQGDQANKEILPADTAKEASDFVKKVKEKKMEEKEKVKKPEKNVSPEQKPEPNKKQLNGQVPTSKAKQAPYKGSVRTDKVLVLLVEFSDYKHNNIDQTPGYMYSNDFSREHYQKMLFGNEPYTLFDGSKVKTFKQYYEEQSGGSYTTDGYVTEWLTVPGKASDYGADGSSGHDNKGPKGARDLVKEALHAAAEKGLDLSQFDQFDRYDTNGDGNQNEPDGVIDHLMVIHAGVGQEAGGGKLGDDAIWSHRSKLAVDPVAIEGTKSKVDYFGGKVAAHDYTIEPEDGAVGVFAHEFGHDLGLPDEYDTK…	ACTTTTTCATCTGGTGGATATTCTCCAGTATGTTCTTCAATAGAAGGTAATCCGCAAGATTGAGGTGTATCTCTCATCGTAATTAATACATAAATACCAACTAAAATTGAAAGAATACCTGGGAAGTAAAAAATACTTTTCCAGTCATTTGCAAAGAAATATAACCCTAATGTTACAAGGGAAGGCATAAGTGCGCCACCGACATTATGAGCGACGTTCCAAATAGACATTTTTGTACCGCGTTCACTAATAGAGAACCAGTGAACCATTGTACGACCACAAGGAGGCCATCCCATCCCTTGTACCCATCCATTTAAAAACTGAAGTACAAACATAAGTATAATGCTCGTTGTAATGAAAGAAAATGAGCCGAAAATAATATTAATGATACCTGATAAA…
SIBC34_contigs00000000	lcl|NODE_27_length_75689_cov_29.0831_00057	310	-3	10001-10930	NO	YES	NO	Zwa5A-other	325	309	6-305	2-301	30.0970873786408	2e-34	NA	NA	NA	Rank1	NO	NO	NO	NO	NO	NO	TTCAAATAATCCCATACTCAAATAACGTTCCCCTGTATCAGGTGCAATACATAAAACTTTTTTACCAGCGCCTAATCGTTTCGCGATCATAATCGCTGCGTAAACAGAAGCTCCTGAAGACGGCCCGACTAATAACCCCTCTTGTCTAGCTAAGTTTCTCATTGTCGTTAAAGCCTCTTCGTCTGCAATTTGAATAATTTCGTTATACACTTCTGTATTTAAGTTTTTCGGGATAAACCCTGGACTTGTTCCTACTAATTTATGAGGACCTGGAACACCGCCTGATAAAACGGGAGATCCTTTCGGTTCTACTACTGCAATATATAAGTTTGGTAGTTTCTCTTTTAACGTTTCCCCAGTCCCTGTAATCGTCCCACCAGTTCCAGCCGTTGCTACGAA…	NRGCTMKLCENITELIGDTPVVKLSKFIPEDAADVYVKLEMFNPSRSVKDRAAHNLLHVAEENGLIKQGDTIIEPTSGNTGIGLAMNAAAKGYKAILIMPDNMSKERINLLKAYGAEVVLTPAEQRMPGAIAKALELQKQIPNSFIPQQFENPANPNVHRYTTALEIYEQMDGELDAFVATAGTGGTITGTGETLKEKLPNLYIAVVEPKGSPVLSGGVPGPHKLVGTSPGFIPKNLNTEVYNEIIQIADEEALTTMRNLARQEGLLVGPSSGASVYAAIMIAKRLGAGKKVLCIAPDTGERYLSMGLFE	ATCAAAACAAACTCTTGGAGAAAACGGTATGTTTAAAGAGCCAATCGTAACTGAAATTCGCCCAGCTGCACCTTTTTATGAAGCTGAGGAATACCATCAACACTTCTATAAAAAGAACCCAGAAAAATATGCTACTGAGCAAAAAGAATCTGGCCGTGCAGACTTTATAAAAGAAAATTGGCAAAAAAAATAATAAAAACGCATCGTGCTTTTTAGTACGATGCATTTTTATTTTTGATAAAAGTACCATACAATGATAAAAACAACAGCTGTTAATGCCCAAAGTACTATCTCGTTTTTCACCCTACTCTTTTTCTGATTCATTCCATCCCCTCCTAGTAACAATTAAACATAGTCAAGACTTCTTTTGTTCAATTGTCCACTGGATAAAAGTAAATA…
SIBC34_contigs00000000	lcl|NODE_29_length_66023_cov_42.147_00014	179	-1	10001-10537	NO	YES	YES	Cry8Na1	1173	138	7-144	99-235	42.0289855072464	1e-31	Cry.hmm	1340	6.6e-49	Rank1	YES	NO	NO	NO	NO	NO	TACAGTAGCCAATCCTTCGCAGATGATTTTTTGAAGGATTCTAATCCTGCCTCGTACCATTTTATACAATGATCTGCGTATGTTATCGTCTTCCCTCTTCCCTCTTTGCTCTTTATAATAAAAATCGATGTCTTCTTTTTGACTCATGCCCCACTGTAGACCATATCTTTCAGTATCCTGTGCCATGAGTAAATGTAAAGTAGCTGCTTGTGCATAGATAGGAAGTAAGAGTGTCTCATATCCAGTTACAGAAAAATTTGCCATAGATCGTGAAATTGCACTGTACAAATCTTCAAAACGAGTTCTTACTAACGATTGTCTTTGTCTATCGTCTTGATTTTCTAACCAAGATTCTAGTGCACGGGTATAATCTTCAAAACCAATCTGTAAGGCACTTAA…	LPGSSKMMGLFVRKGKYDPWVALMQAVEALINQKISEFVKANALADLSALQIGFEDYTRALESWLENQDDRQRQSLVRTRFEDLYSAISRSMANFSVTGYETLLLPIYAQAATLHLLMAQDTERYGLQWGMSQKEDIDFYYKEQRGKREDDNIRRSLYKMVRGRIRILQKIICEGLATV	TTTTAAAAAATAAATTCATAGGTAGTTCTAAAGCTAGCAAAGTTTTTAATTTATCAAGTTCAGTAAATAACGTGGCTTGGCTTAAACGTCCAGGTCCCATTGTTAATTTTCGGAATGTAATTTCTGATGTTTCGCTTTCATTAGGATCGCTTTCTTGATTTTCTAAATGTCCCCAATAGTCCAATAAAGCATCGATTTTTTTCAAAGTACTAGTTGAAAGATTTTTATACGTTTCTTGATAAAAATCTTGTTCTCTTTGAAAAATAAGTTGCTGAACCAGTTGATTGATTTGCCACTCAGAAGGAGCTACAATTTTCTCTGTTCGATACTTGATATATAAATGTTTTTTCAATAGATTAGCATCTAGATTATATTCGTAAACTCGATTATAGAGCCATG…
SIBC34_contigs00000000	lcl|NODE_29_length_66023_cov_42.147_00040	307	-2	10001-10921	NO	YES	YES	Mpp64Aa1	305	295	6-293	1-295	35.2542372881356	4e-53	Mpp.hmm	291	5.4e-42	Rank1	NO	NO	NO	NO	NO	YES	CTGTGGATTAATAATAGAAATTTGCTCTCCAAAAAAATGGGGTTGTAGAGGCGTCTGTGCATTCATTAGAAAGAGTGGAGAATCATATGTTTTATATTCTCCTGAATAGGGAGACAAAGGCTGTTCTTCATAATGTATTTGAGAATATAAAATTACTGTTGATTTAACCTTCCCTTCTCCAGCTAAACATATTTGATTCCTATCCTTATCATAGCCTGTGTATATTGAACTATATCCTGGCCACTGATTCCTATTTTGGTACATAGCACTTGCATTATTCATACATACATGATGAACATTAAGATTATCTGTATATTCTATTGAACTTAGATATACATTTCCATTGTAATTATGATTTCCGTGTAAGGTTGCTAATAATTCAACAGGTATAGTAAAAGT…	KRGHVMAIINIANNSIDNIKWYISTYYNANPNSFKNEKTYDATINNIIVRPRLSECPTTPILTLSKSQTIDNHSNTTKFKEINFREEVVNVHKTSTIVGFKYGTSIKKKEKTIVSILFDIENILQCIPIEIVSDYNYSSLDPITTTINDLVELTQSISISPKSRLRATLLVYSGTFTIPVELLATLHGNHNYNGNVYLSSIEYTDNLNVHHVCMNNASAMYQNRNQWPGYSSIYTGYDKDRNQICLAGEGKVKSTVILYSQIHYEEQPLSPYSGEYKTYDSPLFLMNAQTPLQPHFFGEQISIINPQ	ATGTGGAAATTTTAAAAACAACCCAAATCCCTAGATTCCCATCGTTATCCATAGTTCCTGTATCAATATGGAATGAAAAGGCATGTGGATCTTCATTTGTCTGATCTGTTCCTAGACCTGCGGCTGAATCTACAAAAATGGATTGTTTACAACGATTAGATGTGCCACAAGAAATGGCTGTGCGACTTTCTCCTTCTTCACATGGATTTACAGGAGAAGAATTATCGAGAATTTTAATATCATTAGGTACATTCATTATATTATCTGTTGCACCATAGCGTATTAAATATAACTCTAAGTCTTGACTACTTTTTACAAACCCTCGTACTTGATAGCGTGTATACGGATTCAATTTTGATTCATCTATTTTTTGATACAGGTAAGTTGGAAATTTTTCAT…
SIBC34_contigs00000000	lcl|NODE_29_length_66023_cov_42.147_00043	921	-2	10001-12763	NO	YES	YES	Cry28Aa2	1128	933	22-919	216-1118	49.94640943194	0.0	Cry.hmm	1340	1.4e-290	Rank2	NO	YES	YES	NO	NO	NO	AAAGAGGATGTAAAATGTGCCTTCCGTTTCGCCGATTTCAATAAGAATTTGATCGGTATCTGGGAAAATTTCTAGTGTTTTTGTTACATAACCTGTTAATTCACTAGAATCAGTATTAGCATCTGAATCACAGGCATTAAATGTCAAGGTATCAATAGGATTTACCCCGTCAAGAATTGTCACATACCCATTTCCGATCCCTTCTTTTTTGGCTGTTACACGTAAGGAATAACCCGTATTCGGCAACACTTGGACAGATTGTGCAACTTGCGCATTCCAGTTAGATAGAATCAACACAGTTGCCCCTTCTATTTCCCTTACCTCTGTATTTGGCGTAGCCAACCAATCTGTCAATTCGTTTGCGAAATTCCCATTTTTCACAGCATTGCGTGTATTGTA…	VKKKTSIFIIKSKEGRGKTITYADHCIKWYEAGLESFKKSSAKDWLLYNRYRREMTLTVLDYVALFSYYDLRQYSIPANVELTRLVHTDPISNIGKLSWYDKAPSFSEIENIVTSYPKNIVLMGVIEIFTSKYKAPVSNVLYMNYWSGHRLRAVSDWDTTKHNFGSTTGDIIDTFALGSSTFQIKSTVGFIENTPMLGGPVYGVHKAIFESISGSTDVYDKGAQANGVILDTASEIPIESSDVLPQSHRLAFISLFGVTSGRVPVYTWAHSSYRAKLSVLAEGITVLPASRSRNANNLTTGPGFTGGYIAKRQGVGEIATYSLLNLRAYDKFRIRIRYAATSDCIVQIKIREAIVGSYNIKKTMNAQDPLTYKSFDYSLHTTVAIPDNFDASKIMELAV…	TTCAGTATCTTTAAAGTTATTTATTATATTGAAAAATTCTAAATCCCTTTTCGGAAGTTTCGCTACCAATTTTCCTTCAAAGTTTAAAAAAGCTATTTCTTTTATATCTATCCCCTGCTTCTCCTTCTTAATAACGGGAATGATTTGAGCTATTCCTTTTAAATTTTGTCTAGTTATCAGTCTCTGTAGCGTTGAGAAGTAAGGTTGATTGTTTCGAGCAGAAGAGTCCACAACCCCCTTAATATAACTAGAAATTAAAGTATGGTCTGGTGGATTCCATTTTAATATTTCCTCAACATCCCCATCTACAAGGGGTAGAACCAGCATCTTCGAGTGAAACGGACATTTTTGAATATCCTGAATACAATTATTTGATTAATGATGCTGGTTCTCCTTTTA…
SIBC34_contigs00000000	lcl|NODE_29_length_66023_cov_42.147_00047	199	-3	10001-10597	NO	NO	YES	NA	NA	NA	NA	NA	NA	NA	Cry.hmm	1340	1e-29	Rank1	NO	NO	NO	NO	NO	NO	TAAAGCGTATAGCCATCGTCTATGCCATATTAGTTTTGCAAACAACAATATCAATAGCAAATATAGACCGTATGTACCTGTATTTTCCTGGACGCACCGCAGTACACCTTTTATTACTATTGCCAGTCCAAACATCACTGCATCACGCATATGAAGTAAGTGGAGGTTTGTTGCTTGAACATAAGCGGATAATAATTGTATCTCAAAATGTCCCACTTGGAAAAAAGCAGGGATAGCGAACCGATACTGTGAATCTAAATTCCTATATTTATCTAGTACGGCTCTTTTTTCTTCTGGATCTACTTTTAGTCTTTCAATTGCTTGTGTGTATCTTAGTATTGAATTTTTCAAATCCTTTAATGCTGAAATCGCACTTTCTTTCACCATAGTATTTATTTG…	EYRIQITKYGFYQLSRFTAIYGCYRSSNRSSWNGKCNNSYSLVLSGANPEEVWEGLMIHAENLVAEQINTMVKESAISALKDLKNSILRYTQAIERLKVDPEEKRAVLDKYRNLDSQYRFAIPAFFQVGHFEIQLLSAYVQATNLHLLHMRDAVMFGLAIVIKGVLRCVQENTGTYGLYLLLILLFAKLIWHRRWLYAL	ACCTCTTTTGGAATGGTACTTTGAAAATGTTTCATAAATTCAGGCGTATAATTTTGACCAGATGTATGAGAACCAAGCTACATTAATTCATCATCAAATTTTGGATCATTCAATCCGAATTTCTTTTCGAAATGATGACCTGTTTCATATGCTAACGTTTCTAAGTCCCCATAATCGCGCGTACGAATGACTTCCGGACTCGTCTTATAAAAATCCACCCAAAACTGCATCGTCTCTCACTTCCACGCGTCCAGTACGAAGCGTGATACCCAGATTATCTCGGAAACTATCCATTAACTTTTTCTGAATAATTGTACGACCATCTGGCGCCATAGCGGTTTGGATGACCGGAGGTGCATTACGCATCGCTTGTACATCATCAGGTAACTCACCATTTGG…
SIBC34_contigs00000000	lcl|NODE_29_length_66023_cov_42.147_00048	293	-3	10001-10879	NO	YES	YES	Mpp64Aa1	305	269	25-288	1-269	34.9442379182156	6e-51	Mpp.hmm	291	4.5e-43	Rank1	NO	NO	NO	NO	NO	YES	CCATTTGATTATAAAAAGGCTTTTTTCCTCGAAGTGTATTATAGCGTATAAACAACAAGTGACTTTATTGATTCCACTTCCGTTTATATGAAGAGAGTCATCGTCCTTACTAGCGGATGCATACATTGTTTTATATGCGGACCATTGGTCTCTATCAAAAAATAAAGAAGAAGCTGTGTGAAAAGCAATATGTTTTTTTTGAAACCAATCTGCATATTGTACAGAATTAGTGTAATAACGGCCATTATATGCATACGTTCCTCGTATCGTTGCGTGTAAGCGAATAGGTACAATGAAAGTACCTTTATATACCATAAGAGTAGCCGTTACCTTTGTTTTCGGAGGAATCGAAATAACAGATGTCAGTTCCCATAAACGTTCTCGTGTCATCGTAATTGG…	KLYDRVSILYPYIKRYLLEGSTLIMSIIDIKKDVIDYTKWNASTYHNANPDTFCEEKIYDFSVYNLKVEPTVAAIHVKPTLRVSTFKTIENQTSQSQFKEVSFTENVKNTYTTYTKEGFLLQNSITKIHSFPISLTFDIYTVKPKINVHVPGEYHYSSLDPITMTRERLWELTSVISIPPKTKVTATLMVYKGTFIVPIRLHATIRGTYAYNGRYYTNSVQYADWFQKKHIAFHTASSLFFDRDQWSAYKTMYASASKDDDSLHINGSGINKVTCCLYAIIHFEEKSLFIIKW	GAATAACGCTGCTAATGCTCCTTATTGAATCATTGAATTAAAAATTTGCTCTCCACTGGTCTCACCTCCTTTATTAGCAATAGAAAAAGAGCCCTTTTAGGAGCTCTTTTGGATACACTTCTTCACATTACCCCTTTATTACCAAACCTAAAATCCCTGTTACAATTGCCCCAATAATAATTCGCAAAATCCAAGTCGTATTTAAACTGATTTTTTCTAATTGCTTATTAACTGTAGAAATATCTTTTTCATTTATTGTTGTACGCATCTCTAGATTTCTTATTTCTCGCATGATTTCTTTTTGCTCCAAAGTCAACTCCTCTATTTTTTTCTTGATGTCTTCCATGTTTCCACATCCCTTGTTCTAATTGAATATGAAGCATCTGGATATATTATTCT…
SIBC34_contigs00000000	lcl|NODE_29_length_66023_cov_42.147_00096	109	2	10001-10327	NO	YES	NO	Cry26Aa1	1163	109	6-109	1-109	52.2935779816514	1e-30	NA	NA	NA	Rank2	NO	NO	NO	NO	NO	NO	ATTGGAGGAAAATTGTTGAATTCTAAAGATATTAATCCTACAAACTCGTTTGACACGTCAAATACGGATGATTCCTGCTTACGTTCTCCGAGATATCCTTTAGCAAATGATTCAACCGCTTCTGTTTTTGGTGGCGATGATTGTTTGCAGCCTTATGGTGAATTTGGAATAGATAATTTTACAAGCCCTGAAACATTTATAGACGCACAAGGAGCCATAAATATAGCAATCAGTGTAACTGGAATTAGGGTTCCATTTGCTGGGCAAACCACTACTTTTTATAAATCACTACTTGGATTATTGTGGCCAGGTCATCAAACGAACCAA	IGGKLLNSKDINPTNSFDTSNTDDSCLRSPRYPLANDSTASVFGGDDCLQPYGEFGIDNFTSPETFIDAQGAINIAISVTGIRVPFAGQTTTFYKSLLGLLWPGHQTNQ	CGAATTAATTTATCTTTTCCTTGTACGTTTGCATTCAAGAACGTACAAATCCGATTGGCAGACTGTATGACCCCATACGGGTAAACTCCATTAAATCACGCGCCTGATAAATTGATTCTTCTGGAGTTAATCCCTTTTTCCCCTTATTAGAAGCATCAACTTTTGTTGCTTCTTCCGATACTTCAGAGATATTTTGTAATACTTTCAGCCGATTTTTAGGATTAACAGGAGCTATAATGGTCTTCATCGCTTTCGGACGTCCAGATTCTTGTTTTTCTAATCCTGATAATTGTTCTTTCAACAAGTCACGATCAGCAGATAAATACCCACCAAATGCACCGCCCTGATTTCCCCAATCATCATATAGTTCTGAGCCTTTTCCAAGCTTTTCCTTTCCAA…
SIBC34_contigs00000000	lcl|NODE_29_length_66023_cov_42.147_00097	276	2	10001-10828	NO	YES	YES	Cry47Aa1	1134	213	1-210	93-299	46.4788732394366	3e-60	Cry.hmm	1340	2.1e-81	Rank2	YES	YES	NO	NO	NO	NO	TTTCTGAAACAAGTTGAAGCCATTATCGATCAAAAAATTGCTGACTATTTAAAAAGCAACGCTCTTGCAGATCTAAATAGCTTAGCTACTGGGTTTAATCGTTCTTTAGAAGATTGGTTAGAAAATCAAACCGATAGCCAAGATCAATTGTTGGTAAGAACTCGTTTTGAAGATTTATACAGTGCTATTTCACCTTCTATGGAAAGGTTTTCTGTGCCTGGTTACAAGATACTCTTGCTCCCAGTCTATACACAAGCAGCTAATTTACATTTAGTAATGGCTCAGGATGCTGAAAGATATGGTATACAATGGGAAATGACTCAACAGACCATCGACTTTTATTATAAAGAGCAACGAGAAAAGGCAGTAAAATACGCGGGTTATTGCGTAAAATGGTAC…	FLKQVEAIIDQKIADYLKSNALADLNSLATGFNRSLEDWLENQTDSQDQLLVRTRFEDLYSAISPSMERFSVPGYKILLLPVYTQAANLHLVMAQDAERYGIQWEMTQQTIDFYYKEQREKAVKYAGYCVKWYKEGLDSLKKSSAGDWIKYNRYRREMTLSVLDYVALFSAYDLRIYPIKTTPQLTREIYTDATSISTYYKNPSQLPSLYSSEKELPPQTLDEPSYKAYSHRLCHISFANNNINSKYRPYVPVFSWTHRSTPFITIASPNITASRI	CACCGCCCTGATTTCCCCAATCATCATATAGTTCTGAGCCTTTTCCAAGCTTTTCCTTTCCAACCTCTTTTGGTCCCTTTACAAAGTCAAAAGGATTGTAACCTGTATCACTTACCACATAGGCAGCAAACTGGTCACGTATTGGATTTCCCAATGCAAATTAAGGAGTTAAGGTTGCCCCAGCACGGTACAATTCAGGTGCTAATTGATATTGCTGCTTCTCTCCGTTTCGAAAAACAGTGACTATGTTCTCTTTCGCTACAGACTCTTTCCCATCACCTGTAAGCTTTTCAATCCATTTCCTTGCACCTTCTTTTTCTGCTAAATCTGAAAGAGCTACACCGACTTCATTTCGCTCTATTGTCTGCATAGACTTGAAGGTGTTTTTCACAATGATTT…
SIBC34_contigs00000000	lcl|NODE_2_length_325051_cov_23.1378_00457	906	1	10001-12718	NO	YES	NO	Bmp1-other	893	891	16-906	1-891	80.5836139169472	0.0	NA	NA	NA	Rank3	NO	NO	NO	NO	NO	NO	ATTTTAGTAATTTCATATTTTAGGAAATCATACGAGGGGAATAACATGAAAAATAAAAAAGAAATAGCTATTGTTGCATTAGCAACAGGATTGGTTTTAACAAGTGTAACGCCATATGGAGTAGGTTATGCAGAGGAAACGGGGCAAATGCAAGTTGATATTCAAGAAGATTCGTTCCGCACAGGAGAACTGACACAACCATCACAAAAAACGCCAGAGAATGTAGTGAAAGATGCACTTAAGGAAAAGACGGAGCATGCTTTGTCTCCAAAACAAGTGAGTGGAGACAAAGGGGTAGATTACAAGGTTCTTCAAAAACGCGGTTCATATGATGGGACTACACTTTTGCGTTTGCAACAAATATATGAAGGTAAAGAAGTATACGGACACCAATTGACT…	ILVISYFRKSYEGNNMKNKKEIAIVALATGLVLTSVTPYGVGYAEETGQMQVDIQEDSFRTGELTQPSQKTPENVVKDALKEKTEHALSPKQVSGDKGVDYKVLQKRGSYDGTTLLRLQQIYEGKEVYGHQLTAHVDKKGIIKSVSGESAQNLEKEDLKNPINLSKEEAKQYIYTKYGNDIQFISEAEVKEVIFVDENRGQATNAYQVTFAAATPNYVSGTYLVDAHSGDMLKNMVQESDLKVNEERVEAIQESKKSNFKSLTGTGKDDLGITRTFGISEQSNGKYALADYTRGQGIETYDVNYRDITFEEKYYPGILTTSTSTTFNDPKAVSAHFLATNVYDFYKDKYKRNSFDNKGKKVVSVVHAWDSRETNDPKNWGNAFSANINNVSMLIYGDPM…	CAAATAGACAATATAAATAAATCTACAAGGATTGGTAAAGTACTAGTTGGTGATACGAAAATGAGAGGACGTTCTATTGGAAAGCATATGATGAAAGCAGTACTTCATATTGCATTTGATGAATTAAAACTACATAGAGTAACGCTTGGTGTTTATGATTTTAATACATTGGCTATTTCATGTTATGAAAAAATAGGATTTGTAAAAGAAGGTTTACTAAGAGAGTCGAAAAAAGTAGGGGAAACATATTGGAATTTATGGGAAATGAGTATGTTAGAATATGAATGGAGAGCTAAAATATAATTGTTTTCTATAATTATGTTATGTTAATTAAAAGGGGATTGGGGGAAAATGATGAATAAAAAGACGAAAATCATTACAATTGCAGCTGTTTCAGGA…
SIBC34_contigs00000000	lcl|NODE_31_length_55474_cov_32.0488_00071	307	2	10001-10921	NO	YES	YES	Mpp64Aa1	305	295	6-293	1-295	34.2372881355932	2e-53	Mpp.hmm	291	6.3e-42	Rank1	NO	NO	NO	NO	NO	YES	AAGAGGAGGCGTAATATGTCCATTATTAATATTGCAAATAATAGTATTGATAATATCAAATGGTATGTATCCACATACTATAACGCTAATCCCAATTCTTTCAAAAATGCAAAAACATATGATGCTACAATTAATAATATAGTTGTACGTCCGAAATTATCCGAATGTCCTACAACACCAATCCTTGAATTAACTAAATCTCAAACATTAGATAATCATTCAAATACCACAGAATATAAAGAAATTAATTTTAGAGAAGAGGTCTCAAACATTTATAAGACATCCACTATTGTAGGATTCAAATATGGTGCTAGTATTAAAAAGAAAGAAAAAACAATGATATCTATTATATTCGATATAAAAAACAGGAAACAATGTATTCCTATTGAAATAGTAGGT…	KRRRNMSIINIANNSIDNIKWYVSTYYNANPNSFKNAKTYDATINNIVVRPKLSECPTTPILELTKSQTLDNHSNTTEYKEINFREEVSNIYKTSTIVGFKYGASIKKKEKTMISIIFDIKNRKQCIPIEIVGDYHYSSLDPVTITINDLVEVAQSISIPPKSRMKATLLVYSGTFTVPVELQANLRGNHIYNGSAYLSSIEYTDNLNVHHVCMNNASALYKNRNQWPGYSSIYTVSDKDRNLVRLIGEGKVKSTVILYSQIHYEEQPLSPYLGEYKKYSSPLFLMNAKTPLQPHFFGEQISIINPQ	ACTGAACTACTACAAAGAAAACATACCATATATGATGGGGCATATATTATTTATACTTCTGGCTCAACAGGCACTCCAAAAGGAGTGTTGATTTCACATCAAAGTGTCCTGCAATTTATTCATTCGTTACAAGGAGAATATGGTTTTCAAGAACAACAGGTACATCTACAATTTGCTTCTTTTATCTTCGATGCATCTGTATGGGAAATCTATGGTAGTTTATTAACGGGCGGGAGATTACATCTATTATCAGATATAGAAAGAAAATCAATTGATCATGTTATAGAAGTCATACATGAGCAGAAAATCCAGTACTGTCTGTTACCCACTGTGTTTTTTCATACATTAACCCAAGCATCTGCTCAACAGTTGAAACAGTTAAAAACGTTACAATATGTA…
SIBC34_contigs00000000	lcl|NODE_31_length_55474_cov_32.0488_00074	875	2	10001-12625	NO	YES	YES	Vpb4Aa1	965	728	16-731	42-760	47.5274725274725	0.0	Vpb.hmm	881	9.4e-212	Rank2	NO	NO	NO	NO	NO	NO	TATCAAGGAGGGCTTGTTTTGAATAATATAGAACAAAACGTTGATCAAGAAACGATTAACCCTGGGCTAATTGGGTATTATTTTGAAGACGATGCATTTCAAAACCTATTATTTATTCATGTTGGAGAGCAAAATCCTTTAATTCAGAAGGCGATGATTAATCCTGATATACAAAAAGTACATTCTATTCGTTGGATTGGAAGGATTAAAATATATCAAACCGGACCATACACTCTCACCACCCAACTTACTGATAATGTAGTAATACAAGTTCATAAACAAATAATTTGGAAACAAGGCGAAAGTTCAGTTATATTATTGGAAAAAAATAAAATTTATGATATTGTGATTGAATTCCGAGGAAATGCTAAAGCATTTAGTAAGTTACCATTATTTTAT…	YQGGLVLNNIEQNVDQETINPGLIGYYFEDDAFQNLLFIHVGEQNPLIQKAMINPDIQKVHSIRWIGRIKIYQTGPYTLTTQLTDNVVIQVHKQIIWKQGESSVILLEKNKIYDIVIEFRGNAKAFSKLPLFYTLDASAKKELPNTAFLFPDFSVLSKKPKGSDSSYFPKYNLIDDKRKQTNNIVPLDTDNDGITDEFELNGYTFKNQEIVPWDATLEGGQYKKYVSNPYRSHTVADPYTDFEKVAGLMPTATKIEARDPLVAAYPAVSVAMETLLFSKNEDVSAGNTGTQSKSVTNTDSGTTTVELSTELSFNPFAIVKATPKISNSWTKSTAVQNTDTSSWSSQIGINTAESAYLNANVRYYNTGTSPIYNLKPTTNFVLQNSDTSIATITAGPNQI…	ATGATCAAAATCTCCTTACGGAATGGCATCCTCGTTATAAAAAATATGGTGTGATGATTTATTGGCATACAGACCGAAAATCCGCTTGCATCTATTCCCAGTTGAAAACATGTCTTTCTTCTGAAGTAGCATCTATGATGGAAGGGGTTCTTCATCACTGCACAGATATGGAAATAGACCGAAACTATGTTGATACGCATGGACAAAGTGTTGTTGCATTTGCTTTTTCTCATCTACTTGGTTTCAAACTAATGCCACGTTTCAAGAATATTGGTTCTCAAAAATTATATCGTCCTGAAGTTGGAATGAACGACGAGTACTCTCATTTGCATCCGGTTCTTAGTAGACCAATTAATTGGGATCTTATCCGTCAACAATACGAGCAAATGATTAAATTTG…
SIBC34_contigs00000000	lcl|NODE_35_length_48603_cov_29.6187_00092	316	2	10001-10948	NO	YES	NO	Zwa5A-other	325	314	10-315	2-307	32.1656050955414	2e-36	NA	NA	NA	Rank1	NO	NO	NO	NO	NO	NO	AAATACTCGGTGTTAGGAGTGACAGGAATGCGAGTGGCACAATCAGTTTCAGAATTAATCGGGAAAACGCCGATCGTTAAGTTGAACCGCATCGTAGAATCAGACAGCGCAGATATATACTTAAAATTAGAATTTATGAATCCAGGGAGCAGCGTTAAAGATCGTATCGCATTAGCTATGATTGAAGATGCTGAGAAAAAAGGATTATTAAAAGAAGGCGATACAATCATTGAACCGACAAGTGGTAACACTGGAATTGGTTTAGCGATGGTAGCGGCTGCTAAAGGATATAAGGCAATTTTAGTAATGCCAGAAACAATGAGTATTGAACGTCGTAATTTATTACGTGCTTACGGTGCGGAATTAGTATTGACTCCAGGGCCTGAAGGAATGGGTGGA…	KYSVLGVTGMRVAQSVSELIGKTPIVKLNRIVESDSADIYLKLEFMNPGSSVKDRIALAMIEDAEKKGLLKEGDTIIEPTSGNTGIGLAMVAAAKGYKAILVMPETMSIERRNLLRAYGAELVLTPGPEGMGGAIRKATELAKENGYFIPQQFKNQSNPEIHRLTTGPEIVEQMGDQLDAFIAGIGTGGTITGAGEVLKEAYKDIKIYAVEPADSPVLSGGKPGPHKIQGIGAGFIPETLDVEVYDEIVQVKTEQAFEYARRVAKEEGILVGISSGAVIYAATEIAKKLGKGKKVLVIIPSNGERYLSTPLYQFES	TATTAGTGTAACGTTTTATCAACAAAACAGTTCCATTAAAGCAAAAGAAGCAAAAGTTAAGGACATGAAAAAAGAACTGGATTCATTAACGAACAAAGAAAAGAGTCTAAAAGACGAAGTTCAAAAGTTAAATGATGAAGAGTACGTATTAAAGATTGCTAGAAGGGATTATTTCTTCTCTGGAAAAGGGGAGATAATTTTTCCTGTTTCTAAGTAGAGTATGTCTTATTGACACTATATTTTAGGATTATATATAATAAAGTAAAATTTGACTTTTTAACCACTAAGGAGGAGCATTTTTTTTATGTCAATCGAGGTAGGCAGCAAGTTACAGGGTAAAGTAACAGGTATTACAAATTTTGGGGCTTTTGTGGAGCTGCCAGAAGGCTTAACGGGTCT…
SIBC34_contigs00000000	lcl|NODE_4_length_278928_cov_25.8303_00382	516	1	10001-11548	NO	YES	YES	Spp1Aa1	506	502	15-514	5-505	79.0836653386454	0.0	Spp.hmm	506	4.6e-290	Rank3	NO	NO	NO	NO	NO	NO	AAAAAGAATGGGGTGATTTTTCTGAACATTAAGAAAAATACCAAGAGAAGAAAGTTCCTTACATGTGTATTAGTTAGTCTATGCACTCTTAATTATTCATCTATTTCTTTCGCAGAAACACAAGCCGGTCATGCAACTGATATTACTAAAAATGCTAGTAGCATTGATACTGGTATAGGGAATCTTACATATAATAATCAAGAGGTTTTAGCTGTAAATGGTGATAAAGTAGAGAGTTTTGTTCCGAAAGAAAGTATCAATTCAAATGGTAAATTTGTAGTAGTGGAACGTGAGAAAAAATCACTTACAACGTCACCAGTCGATATTTCGATTATTGATTCTGTAGCGAATCGTACGTATCCAGGAGCTGTACAACTTGCCAATAAAGCTTTTGCAGAC…	KKNGVIFLNIKKNTKRRKFLTCVLVSLCTLNYSSISFAETQAGHATDITKNASSIDTGIGNLTYNNQEVLAVNGDKVESFVPKESINSNGKFVVVEREKKSLTTSPVDISIIDSVANRTYPGAVQLANKAFADNQPSLLVAKRKPLNISIDLPGMRKENTITVQNPTYGNVAGAVDDLVSTWNEKYSATHTLPARMQYTESMVYSKSQIASALNVNAKYLDNSLSIDFNAVANGEKKVMVAAYKQIFYTVSAELPNNPSDLFDNSVTFDELTRKGVSNSAPPVMVSNVAYGRTVYVKLETTSKSKDVQAAFKALLKNNSVETSGQYKDIFEESTFTAVVLGGDAKEHNKVVTKDFNEIRNIIKDNAELSFKNPAYPISYTSTFLKDNATAAVHNNTDYI…	CTTTACTTGCATTTGATACGAAGAAATATGAAGTGCCAGTGAATTCAAAATGGAATCGAGTTGCTTTAGTAGATGCACTTTTAAACGCACAACATACAGATGGCGGCTGGACTTATGATAGTGCAAGCAGTAAAGACAGTGCGAGTAGCGTTGATGTAACAGGTATGGTTTTATCAGCATTAGCTCCTTATCAAGACCGTGAAGATGTGAAACCAGCTATACAAAAAGCTGTTGCGTATTTATATAATGAACAGCTGCAAAATGGTGGTTTTTCAGCGGATGGACAAGAAAATTCAAATAGTACTGCGCAAGCAATTATTGGATTATCGCTTGTTAAAGATGTAGATCAAAATCGTCTTCATAAGGCAATGCAAAACCTATTATCATATCAACTTCCAA…
SIBC34_contigs00000000	lcl|NODE_5_length_276246_cov_30.3567_00242	700	-3	10001-12100	NO	YES	NO	ChitinaseC-other	688	688	13-700	1-688	94.3313953488372	0.0	NA	NA	NA	Rank3	NO	NO	NO	NO	NO	NO	GTTTTCGCTAATGGATGGATTTACAAGTTCAGCAGGAGTGCCTGTTCCTGCTCCTCCGATTGTAATCGATCCACCAGGAGGAATTTCACCATTCCATCCTGCATTCGTAATTACGTAATGATTATTTATTTTACTACTAATTTTAGAATCCCAAACTTGTGTTAAATTGCCGTTATAATCAAATTCTAATTTCCAGTTTTTAATAGAGGTCGTTCCACTATTTTTAATTACAATCGAGAAGTTGTAACCACTTCCCCAATTTGAAGTGACTGAAAAGGTAGCATTGCTATTTCCACCAGGAGGTGTTGTGTTAGCATCATCTGTTTTTACAATAATAGAAGTAGGCTGTGATTTATTCCCAGCAGCATCTTTTGCTAGTATTGAAAATGTGTATTCTGT…	SFSSRFILIYWRMPLNISFILKGEMAMKSKKFTLLLLSLLLFLPLFLTNFITPNVALADSQKQSQKIVGYFPSWGIYGRNYQVADIDASKLTHLNYAFADICWNGKHGNPSTHPDNPNKQTWNCKESGVPLQNKEVPNGTLVLGEPWADVTKSYPGSGTTWEDCDKYARCGNFGELKRLKAKYPHLKTIISVGGWTWSNRFSDMAADEKTRKVFADSTVDFLREYGFDGVDLDWEYPGVETIPGGSYRPEDKQNFTLLLQDVRNALTKAGAEDGKQYLLTIASGASQRYADHTELKKISQILDWINIMTYDFHGGWEATSNHNAALYKDPNDPAADTNFYVDGAIDIYTNEGVPADKLVLGVPFYGRGWKSCGKENNGQYQPCKPGSDGKLASKGTWDD…	CATTTTATGAAAACACACTTCAATTAATGTCTATGTTTGAGGAATATAATGTGGACTGTAAATTAATTGTGAGAGAAGGTTTGGGGCATCTTTTCCCAGCGGATTTTACACAAATATTAAAGAACATAATGGAAGAATGGACAGTTAAAAATATTTAAACAAACGTTTGATTAAAAAAGCACAAACCCTTTAAAACTTTGGGTTTGTGCTTTTTCTTTAAAACATAATTGAAATTAAGAGCATTCCAATTCCGATAGAAGTGAATGTTGCGATTAGGCCTGGAATCATAAAGCTATGATTTAAAACATATTTACCAATGCCAGTTGTACCAGTACGATCAAAGTTAATGGCAGCAACGATTGTTCCGTAGTTTGGAATGAAGAAATATCCATTTACTGC…
SIBC34_contigs00000000	lcl|NODE_5_length_276246_cov_30.3567_00446	333	2	10001-10999	NO	YES	NO	Zwa6-other	310	313	18-325	11-302	29.073482428115	3e-35	NA	NA	NA	Rank1	NO	NO	NO	NO	NO	NO	AGTATGTTAATGACTAGACCAAATTTAAAAGGAAGAAGCTTTCTAGCAGAAAAAGATTTTACACAAGAAGAATTGTTATATTTTCTAGATTTGGCAGCAGAATTAAAAGAGAAAAAGAAAAATGGTATCCCGCATCATTATTTAGAAGGTAAAAATGTGGCACTCTTATTTGAAAAAACTTCCACTCGTACGCGTTGTGCATTTACAGTAGCATGTACAGATTTAGGAGCGAATCCTGAATATTTAGGGAAAGGTGATATTCAGCTTGGGAAAAAAGAATCTGTAGAGGATACAGCAAAAGTATTAGGGCGTATGTTTGACGGAATTGAGTTTCGTGGATTTAATCATGAAACTGTAGAATCTTTAGCACAAAATTCTGGTGTGCCGGTTTGGAATGGA…	SMLMTRPNLKGRSFLAEKDFTQEELLYFLDLAAELKEKKKNGIPHHYLEGKNVALLFEKTSTRTRCAFTVACTDLGANPEYLGKGDIQLGKKESVEDTAKVLGRMFDGIEFRGFNHETVESLAQNSGVPVWNGLTDMWHPTQTLADLLTIREHVGKLKNVKLVYVGDGRNNVANSLLVGGAIVGMDVRICTPETLWPAQEVIDLAKKYNEQVMITSNVEEAVANADVIYTDVWVSMGEEEKFAERVELLKPYQVNMKMIKETGNENVIFLHCLPAFHDVETMYGEEVYEKYGLKEMEVTDEVFRSKHSKVFDQAENRMHTIKAVMAATLGNME	TTAAATTCAAATAAAGCCTCGTAAAAAGCAGGAGGGTGAATGGTATAAATACGAATCGTATTTGCACCCATTTCGCTAATTTGTTTCAACCATTTTTTATATTCTGCTTTTGTAATTGCAGCATCACCTGGAAATGCCCCTGGTTTTGCCATACCTAGGTTCACACCTTTAATTGTCCAATCTTCCCATTTGCCCCCTGTATAATGCTGAAGGGTTTGCTTATTTCGCTCTGCTTTAAAACCATATGAAATATTATCTGCAGTGCTTTTTAGGAGCGTTGGTTGCAATCGGTGTTTTGTTGCATCTATCCCGAAAATAATTGCTAAAATAATTAGGATAAAGGCAATTCTTCGTAGCCACCAAAAACGTTCTGAAGATTGGTTTTCAAGAGATTTACGT…
SIBC34_contigs00000000	lcl|NODE_63_length_7496_cov_35.2031_00010	322	2	4286-5251	NO	YES	YES	Mpp4Aa1	331	311	36-317	26-324	32.7974276527331	8e-32	Mpp.hmm	291	2.4e-26	Rank1	NO	NO	NO	NO	NO	YES	AGGGAGATTATTATGAAATTCAATAAATTAATGGTAAGTGGAATTGCTTTTGTTTGTAGTAGTACGTTTTTTACAGCGTATATACAAGCAGCAGAAATTGAAGAAAATAAAAATAGTACCACAGCTTTAAGTGAGTCACGTGAAGAACTTTTTGGGATTGTCGATGTAGATAAATCATTCGATAAAATGGCGCAATACTATTATTTTAAGAATTTACAAGGGAAAATAGAAAACGGCTATAAATTCACTAATTATAAAGGATCTTCAACTAATCTAGATAAATTTAAAACTACGTCAGATAAAGTTTCTGATTTACAAATTACAGGTTTGCTACCAGAATATATCGGTGGAAATACATTTCCAAATCATACGGAACAAGAACAAACTTTTTCAACGACA…	REIIMKFNKLMVSGIAFVCSSTFFTAYIQAAEIEENKNSTTALSESREELFGIVDVDKSFDKMAQYYYFKNLQGKIENGYKFTNYKGSSTNLDKFKTTSDKVSDLQITGLLPEYIGGNTFPNHTEQEQTFSTTSYARTITESVTTTTQSGFSVSGQGGLLNIPIIFPNGTSITASINTSSTLAKQESDTRTLTAPSQAVKVPPGKTYRAEVKLVRKSFKANVGFNGTIAPPLSTDIKMNARWEGAGGRPNKTVTKSYATQTLYRDMTPSQQKDLGITFNSTTGQFDVNGKAVIDGIAGSEMEVAIYDITNARTPKLVSKTYY	AAGGAATTTATTTTAAAAGTAATGTAGAGCCATTAACTTTTCATGCAGATCACGAATTTAAGCAGAAAATAGTTCAAATGGCAGCGAGTTCAGGTATGGGGCAGGAAGAATTCTTATTACATGCTGTCAAATCTTATACAAGAGATTTAGAATAACTATAAATTTTTTATTACTTAACTTAACTTTAATCTCTCTTATTAAACCTTATTTTAAATAACAAAAGGTAAAATATATAAAATTCTTTATGATTGAGGTGGTACAGTAAAACTGGAACATAGTATAGAGATAAATTATTCTATATAAGAGGTGTTTCAGATGAAAAAACAATGTGTTTAATTGGTGGTTAAAGAAGGACGTACAATTTCCAGTATCCAAAGAGAATTTGATTTAGGAAATGGG…
SIBC34_contigs00000000	lcl|NODE_64_length_7445_cov_44.4278_00011	1163	3	1764-5252	YES	YES	YES	Cry28Aa2	1128	1128	36-1163	1-1128	99.290780141844	0.0	Cry.hmm	1340	0	Rank4	YES	YES	YES	NO	NO	NO	CAAAACTATGAAAATCTAATATACTATATTAAATTTCAGCAAAATAATCAAAAATTTATTATTTTTACAATTGAAACTAAAATTCTAATAAAAGGTAGTGGTGGGATGGACAAACATATTAACAAAATTGGAGTTCAAAGTACAGAAGTTAATTCTGAATCAATCTTTTTTAATCCAGAGGTGGATAGCAGTGATACAGTCGCTGTAGTAAGCGCAGGGATTGTAGTTGTGGGTACTATACTGACAGCCTTTGCATCATTTGTTAATCCAGGTGTGGTACTTATATCATTTGGAACCTTGGCTCCCGTTCTTTGGCCTGATCCAGAGGAAGATCCAAAAAAAATTTGGTCACAATTTATGAAACACGGAGAAGACCTTTTAAATCAAACAATTTCTACA…	QNYENLIYYIKFQQNNQKFIIFTIETKILIKGSGGMDKHINKIGVQSTEVNSESIFFNPEVDSSDTVAVVSAGIVVVGTILTAFASFVNPGVVLISFGTLAPVLWPDPEEDPKKIWSQFMKHGEDLLNQTISTAVKEIALAHLNGFKDVLTYYERAFNDWKRNPSANTARLVSQRFENAHFNFVSNMPQLQLPTYDTLLLSCYTEAANLHLNLLHQGVQFADQWNADQPHSPMLKSSGTYYDELLVYIEKYINYCTKTYHKGLNHLKESEKITWDAYNTYRREMTLIVLDLVATFPFYDIRRFPRGVELELTREVYTSLDPPGLNAGPIPEIDFSYLEDHLTRPPGLFTWLSDIELYTESVAEGDYLSGIRESKYYTGNQFFTMKNIYGNTNRLSKQLI…	AATTTATAAAAAAATATAAGTATAGGATGATACAGAAGAATGTGGGATTCTTACAGAAAGAAAACGAATTATTATTTGTATAATTAATAAAAGTAAAATAAAATGATAAGTAAGGATAATAAAGAGAATTATATTCATAATCTTCAATAGGAGAGGTGAATTCGAAATATGGATAAACAAAGTGGGAAAGATAACTTACCTATAATAATTAATAAAGGTGAAGATATAGATACATATGTAGAAAACATAAGAGATATGGTTCCATTCCTGCATGATAGTCGTTATGTAGATAATATGGAAGAGAAGATTGAGGTTGCAGAAAAAGAGGGAAATAGTAAATATACGTACTTAAGTGACATGGAAGTCATTTATCATTTCGTACATTTGCAAAAAGATATG…
SIBC34_contigs00000000	lcl|NODE_6_length_271321_cov_29.444_00400	797	1	10001-12391	NO	YES	NO	InhA1-other	796	796	2-797	1-796	97.6130653266332	0.0	NA	NA	NA	Rank4	NO	NO	NO	NO	NO	NO	GGGATGAACAAGAAACCGTTCAAAGTTTTATCATCAATCGCTTTGACAGCTGTATTAGGTCTTTCATTCGGAGCGGGTGGCCAGTCTGCATATGCTGAAACGCCTGTTAATAAGACAGCTACGAGCCCAGTTGATGATCATTTAATTCCGGAAGAACGTTTAGCAGATGCGCTAAAAAAACGTGGGGTAATTGATTCGAAGGCTTCAGAGACAGAAACAAAGAAAGCTGTCGAAAAATACGTAGAGAACAAAAAGGGTGAAAACCCTGGGAAAGAAGTATCAAATGGGGACCCACTTACGAAAGAAGCATCTGACTTTTTAAAGAAAGTGAAAGATGCAAAAGCAGATACGAAAGAAAAGTTAGATAAACCTGCGACAGGAACACCTGCAGCGACAGGG…	GMNKKPFKVLSSIALTAVLGLSFGAGGQSAYAETPVNKTATSPVDDHLIPEERLADALKKRGVIDSKASETETKKAVEKYVENKKGENPGKEVSNGDPLTKEASDFLKKVKDAKADTKEKLDKPATGTPAATGPVKGGLNGKVPTSPAKQKVYNGDVRKDKVLVLLVEYADFKHNNIDKEPGYMYSEDFNKEHYEKMLFGNEPFTLDDGSKIETFKQYYEEQSGGSYTVDGTVTKWLTVPGKAADYGADAASGGHDNKGPKGPRDLVKDALKAAVDSGIDLSEFDQFDQYDVNGDGNQNQPDGLIDHLMIIHAGVGQEAGGGKLGDDAIWSHRWTVGPKPFPIEGTQAKVPYWGGKMAAFDYTIEPEDGAVGVFAHEYGHDLGLPDEYDTQYSGQGEPI…	TGCTGACTTACTAGAAAAGATAAGAGGAGAATGGGCGTGCAAAAGATAAAGAAATTATTACTGTTAATGATGGTAGTAGGATTAACAGTAGGTGTTTTAGCAGGGTGTGCAAATCCGAAAGATACGACAGAAGAATTTTTAACAGCTATACAAAAAGGTGATGTAGAAAAGGCTCGTACATTTGTTGAGAGTGACAAGGAATTTAACAAACTAAATGAAAAAACAGATGATGCGGAAGCGAAAGCAATGCTGAGTGCCATTACGAAAAACTTTAAATTTGAAAAGCTAGAAGAAGTATCGAAAAAGGATGACAAAGCAGAAGTTAAAGTGAAAATTACATCTGCCGATCTATCTGTGGCTGTAACAAAAGCAGTAGGAGAAGTTATGCCAATGGCTTTC…

## Sheet: SIBC39_Bt_toxin_digger
Table S5: Detection of pesticidal toxins for SIBC39 using BtToxin_Digger.
Strain	Protein_id	Protein_len	Strand	Gene location on scaffold	SVM	BLAST	HMM	Hit_id	Hit_length	Aln_length	Query start-end	Hit stard-end	Identity	Evalue of blast	Hmm hit	Hmm hit length	Evalue of Hmm	Nomenclature	Endotoxin_N	Endotoxin_M	Endotoxin_C	Endotoxin_mid	Toxin_10	ETX_MTX2	Gene sequence	Protein sequence	Scaffold sequence
SIBC39_contigs00000000	lcl|NODE_10_length_200958_cov_25.2791_00328	804	2	10001-12412	NO	YES	NO	InhA2-other	799	799	6-804	1-799	96.4956195244055	0.0	NA	NA	NA	Rank4	NO	NO	NO	NO	NO	NO	AAGGAGAGAAATGAAATGAGAAGAAAAGCGCCATTTAAAGTGTTATCGTCATTAGCAATCGCGGCAATTATCGGATGCACATCTGTAATGAGTGCTCCATTAGCGTACGCAGAAACGCCAGCAAAAGAGAAAGAAAATGTATCTACAACACCAATTGATTACAATTTAATTCAAGAAGATCGTCTAGCGGAAGCTCTGAAAGAAAGAGGAGAAATTAATCCAGCATCTTCTAAAGAAGAGACGAAAAAGGCTGTAGAGAAATATATTGAAAAAAAACAAGGAGATCAGGCAAATAAAGAAATTCTTCCAGCTGATACTGCTAAAGAGGCATCTGATTTCGTGAAAAAAGTAAAAGAGAAAAAAATGGAGGAAAAGGAGAAAGTAAAGAAACCTGAAAAA…	KERNEMRRKAPFKVLSSLAIAAIIGCTSVMSAPLAYAETPAKEKENVSTTPIDYNLIQEDRLAEALKERGEINPASSKEETKKAVEKYIEKKQGDQANKEILPADTAKEASDFVKKVKEKKMEEKEKVKKPEKNVSPEQKPEPNKKQLNGQVPTSKAKQAPYKGSVRTDKVLVLLVEFSDYKHNNIDQTPGYMYSNDFSREHYQKMLFGNEPYTLFDGSKVKTFKQYYEEQSGGSYTTDGYVTEWLTVPGKASDYGADGSSGHDNKGPKGARDLVKEALHAAAEKGLDLSQFDQFDRYDTNGDGNQNEPDGVIDHLMVIHAGVGQEAGGGKLGDDAIWSHRSKLAVDPVAIEGTKSKVDYFGGKVAAHDYTIEPEDGAVGVFAHEFGHDLGLPDEYDTK…	ACTTTTTCATCTGGTGGATATTCTCCAGTATGTTCTTCAATAGAAGGTAATCCGCAAGATTGAGGTGTATCTCTCATCGTAATTAATACATAAATACCAACTAAAATTGAAAGAATACCTGGGAAGTAAAAAATACTTTTCCAGTCATTTGCAAAGAAATATAACCCTAATGTTACAAGGGAAGGCATAAGTGCGCCACCGACATTATGAGCGACGTTCCAAATAGACATTTTTGTACCGCGTTCACTAATAGAGAACCAGTGAACCATTGTACGACCACAAGGAGGCCATCCCATCCCTTGTACCCATCCATTTAAAAACTGAAGTACAAACATAAGTATAATGCTCGTTGTAATGAAAGAAAATGAGCCGAAAATAATATTAATGATACCTGATAAA…
SIBC39_contigs00000000	lcl|NODE_15_length_113934_cov_23.9626_00149	814	1	10001-12442	NO	YES	NO	InhA1-other	796	798	24-814	3-796	74.4360902255639	0.0	NA	NA	NA	Rank2	NO	NO	NO	NO	NO	NO	CGAATATTATATTGCTATCGGCAAAAATCGATAATTTGCAGACACTGGGGAGGAAATACATTGAGAAAGAAAAAGAAATTAAAACCTTTAGCGGTATTAACAACAGCAGCAGTGCTAAGTAGTACGTTTGCTTTTGGAAGTCATGCAGCGTATGCTGATACGCCACCATCTCTACCAATTGATGAGCATTTAATACCAGAGGAACGCTTGGCAGAAGCGCTGAAGCAACGGGGAGTAATCGATCAATCTGCATCACAAGCTGAGACATCAAAGGCTGTCGAAAAATATGTTGAGAAAAAGAAAGGGGAAAACCCTGGAAAAGAAATCTTGACAGGAGATAATCTTACGCAAGAAGCTTCAGATTTTATGAAAAAAGTAAAAGATGCAAAAATGAAGGAA…	RILYCYRQKSIICRHWGGNTLRKKKKLKPLAVLTTAAVLSSTFAFGSHAAYADTPPSLPIDEHLIPEERLAEALKQRGVIDQSASQAETSKAVEKYVEKKKGENPGKEILTGDNLTQEASDFMKKVKDAKMKENEQAQQSEVGPVAGQSAGLNPGKLNGKVPTTPAKQAEYNGAVRKDKVLVLLVEFSDFKHNNIDQEPGYMYSKDFNREHYQKMLFGDEPFTLFDGSKINTFKQYYEEQSGGSYTVDGTVTEWLTVPGKASDYGADAGTGHDNRGPLGPKDFVKEALKAAVAKGINLADYDQFDQYDQDGDGNKNEPDGIIDHLMVVHAGVGQEAGGGKLKDDAIWSHRSKLGSKPYAIDGTKSSVSNWGGKMAAYDYTIEPEDGAVGVFAHEYGHDL…	TAAGAGTACGAACTGGTTATGTCCAAACCAAATCTCCTGTTTTATGCCAATAAGCTGGGGGGCCGAGAAATCGGCCTCATTTTTTTGTGCTCGTTATTATAGGAAACAAGGTTTTTATGAGGCTTTTGTCGAAATTTTAGGGATGGATATAAAGGGGGATTAATAATGGATTTGAAGATGAAGTACATCATTTTATACGTAGAAAAGTTTGAGGAATGTTTAAAATTCTATAAAGATATTTTACAGTTACCTATAAAAGCAGAGCACGGTACATATATTGAATTTAATACGGGATCTACAATATTAGCGATGAATACGCGGCAAGACGTGAAAGAATTAACGGGACTATCACTTACAGAAGGCGAGTTACAATCTTCTCATTTTGAATTAGGATTCGTT…
SIBC39_contigs00000000	lcl|NODE_1_length_441736_cov_23.318_00220	906	-2	10001-12718	NO	YES	NO	Bmp1-other	893	891	16-906	1-891	80.5836139169472	0.0	NA	NA	NA	Rank3	NO	NO	NO	NO	NO	NO	TATTTTTCTAAATTTGCGAACTAAAGTGAACACTATACCTGCAAAAACCATCCATAAGCCCATTGTTGTACTATTAGTTGTACTGCCCCCCGTGTTTGGAAGCTCTTTATATGTAGATTCTTTTTTATTGGAATTACTGTTGTTTTGGATATTATCGTTATTACTGTTATTAGTACTACCTTTAGCTTTGCTAGCGTCTGTATCCTTCACTAATACTTTTTGTATTGCATGTACCTTATTACCTACAGAATCTGTGACACTATATATTATTTCAAAAGTACCAACTTTAGTGGTATCTCCAATATCTTTATATACTACTTTAGAAGTAAGATCACCGTCTTCTTTATCCGTAGCTGATACACCTACCATTGGATTGAATTCATCTCCCTTAGTAATTGT…	ILVISYFRKSYEGNNMKNKKEIAIVALATGLVLTSVTPYGVGYAEETGQMQVDIQEDSFRTGELTQPSQKTPENVVKDALKEKTEHALSPKQVSGDKGVDYKVLQKRGSYDGTTLLRLQQIYEGKEVYGHQLTAHVDKKGIIKSVSGESAQNLEKEDLKNPINLSKEEAKQYIYTKYGNDIQFISEAEVKEVIFVDENRGQATNAYQVTFAAATPNYVSGTYLVDAHSGDMLKNMVQESDLKVNEERVEAIQESKKSNFKSLTGTGKDDLGITRTFGISEQSNGKYALADYTRGQGIETYDVNYRDITFEEKYYPGILTTSTSTTFNDPKAVSAHFLATNVYDFYKDKYKRNSFDNKGKKVVSVVHAWDSRETNDPKNWGNAFSANINNVSMLIYGDPM…	CCTCAATCCAGTCAATCATCTGCTGTATATGTTCATTCATTTCCTTCACTCCTTATATAAAAGTATAAGAGAAGTGCGTTTCATTCTTTTGATATTTCTTGTGTTTTAAAACATGAGCCATTCTATAAAATCTATATATGAGTATTAGTGTTATATTTTTTACCTATCTTATTTTGACATACCTTCTATTCATTTTTCAATTTAGTGTTAATTCGTATGCTGGCAAGACCTAACTAATTATTAAAGGTCAATTTACATCATATTTCATTTTAAAGGATTTCAAAAATGAAACTAGAATTTTGTAAAATAAGATTCTTTTAATTCTCTAATTAAAAAATAAAAGTTTAGAAAGGACGTTACAATGAACAAACTAGAAAAAGAAAAACTTCAATTCATAAA…
SIBC39_contigs00000000	lcl|NODE_1_length_441736_cov_23.318_00581	602	2	10001-11806	NO	YES	NO	Bmp1-other	893	568	36-601	1-568	79.2253521126761	0.0	NA	NA	NA	Rank3	NO	NO	NO	NO	NO	NO	TTTTGCATAATGTTACATAAATTGTGTATTTTCCCTTTTTTTCGACAAGAACAGCAAGTATACTTTGTACAAGCTTTCTATTTCAAAATTATACGAGGTGAAAAAATGAAAAACAAAAAGACGTTAACTAAGGTAGCATTAACAACAGGTTTAGCTTTAACAGCAGTAGCACCATACGGAGTAGGTCATGCAGAGGAAACAGATCAACTACAAGTTCAAATTCAGGAGGAATCATTCCGTTCAGGTGAACTTACACAACCGTCACAAAAGGCACCAGAGAATGTAGTAAAAGATGCTCTGAAGGAGAAAACAGAACAAGCTCTTTCTCCAAAGCAAGTCAATGGACAAACAGGAGTAGATTATAAAGTTCTTCAAAAACGTGGTTCATATGATGGGACT…	FCIMLHKLCIFPFFRQEQQVYFVQAFYFKIIRGEKMKNKKTLTKVALTTGLALTAVAPYGVGHAEETDQLQVQIQEESFRSGELTQPSQKAPENVVKDALKEKTEQALSPKQVNGQTGVDYKVLQKRGSYDGTTLVRIQQTYEGKEVYGHQLTAHVDHNGVIKSVSGDSAQNLKQEELKKPINLSKDEAKQYIYTKYGNDINFISEPEVKEVIFVDENNGQANNAYQVTFEAATPKYVSGTYLVNAQNGDMLKNMVQESNLKASEKLVGALKKSKKSSLTSLTGTGKDDLGISRSFGISKQSNGKYALADYTRGQGIETYDVNYRDITKEESYYPGTLATSTSTTFNDSKAVSAHYLATKVFDFYKDKYNRNSFDNKGQKVVSVVHAWDSGDTNDPKNW…	ACAGTAAGAAATTGGCGGACTGTGAATAAATTAAAAGCGATAGTTGAGGGGATGTAAATATAAAAAGATGAGATTTTCTGTATAAAGAAAATCTCATCTTTTTATTTATATTGTTTTGCGACTATAAGTTCGACAATAGGGTAAATAAAGAATGAAGAGCACAGTGCAATAAAAAGAGGGAAGTTTTTAATCCCATTTAAATTAGCTCCCATAGAAAACCCTTCAGAGAAGAGTAATATAAGGAACATTACAACTATGAGCGTAAAATATGCAATTTTAGAGCTTTTATATGTAATTTGTTGTCCCATTTCATCCTGACTTTCTTCTGATACACCGTGGGAATCTCCCCATGTAATATGATTGATAAGGTAGCTAAGTATTAAAGCGCTTGTGAAAATT…
SIBC39_contigs00000000	lcl|NODE_24_length_75689_cov_25.4464_00057	310	-3	10001-10930	NO	YES	NO	Zwa5A-other	325	309	6-305	2-301	30.0970873786408	2e-34	NA	NA	NA	Rank1	NO	NO	NO	NO	NO	NO	TTCAAATAATCCCATACTCAAATAACGTTCCCCTGTATCAGGTGCAATACATAAAACTTTTTTACCAGCGCCTAATCGTTTCGCGATCATAATCGCTGCGTAAACAGAAGCTCCTGAAGACGGCCCGACTAATAACCCCTCTTGTCTAGCTAAGTTTCTCATTGTCGTTAAAGCCTCTTCGTCTGCAATTTGAATAATTTCGTTATACACTTCTGTATTTAAGTTTTTCGGGATAAACCCTGGACTTGTTCCTACTAATTTATGAGGACCTGGAACACCGCCTGATAAAACGGGAGATCCTTTCGGTTCTACTACTGCAATATATAAGTTTGGTAGTTTCTCTTTTAACGTTTCCCCAGTCCCTGTAATCGTCCCACCAGTTCCAGCCGTTGCTACGAA…	NRGCTMKLCENITELIGDTPVVKLSKFIPEDAADVYVKLEMFNPSRSVKDRAAHNLLHVAEENGLIKQGDTIIEPTSGNTGIGLAMNAAAKGYKAILIMPDNMSKERINLLKAYGAEVVLTPAEQRMPGAIAKALELQKQIPNSFIPQQFENPANPNVHRYTTALEIYEQMDGELDAFVATAGTGGTITGTGETLKEKLPNLYIAVVEPKGSPVLSGGVPGPHKLVGTSPGFIPKNLNTEVYNEIIQIADEEALTTMRNLARQEGLLVGPSSGASVYAAIMIAKRLGAGKKVLCIAPDTGERYLSMGLFE	ATCAAAACAAACTCTTGGAGAAAACGGTATGTTTAAAGAGCCAATCGTAACTGAAATTCGCCCAGCTGCACCTTTTTATGAAGCTGAGGAATACCATCAACACTTCTATAAAAAGAACCCAGAAAAATATGCTACTGAGCAAAAAGAATCTGGCCGTGCAGACTTTATAAAAGAAAATTGGCAAAAAAAATAATAAAAACGCATCGTGCTTTTTAGTACGATGCATTTTTATTTTTGATAAAAGTACCATACAATGATAAAAACAACAGCTGTTAATGCCCAAAGTACTATCTCGTTTTTCACCCTACTCTTTTTCTGATTCATTCCATCCCCTCCTAGTAACAATTAAACATAGTCAAGACTTCTTTTGTTCAATTGTCCACTGGATAAAAGTAAATA…
SIBC39_contigs00000000	lcl|NODE_27_length_66023_cov_44.1013_00032	109	-2	10001-10327	NO	YES	NO	Cry26Aa1	1163	109	6-109	1-109	52.2935779816514	1e-30	NA	NA	NA	Rank2	NO	NO	NO	NO	NO	NO	TTGGTTCGTTTGATGACCTGGCCACAATAATCCAAGTAGTGATTTATAAAAAGTAGTGGTTTGCCCAGCAAATGGAACCCTAATTCCAGTTACACTGATTGCTATATTTATGGCTCCTTGTGCGTCTATAAATGTTTCAGGGCTTGTAAAATTATCTATTCCAAATTCACCATAAGGCTGCAAACAATCATCGCCACCAAAAACAGAAGCGGTTGAATCATTTGCTAAAGGATATCTCGGAGAACGTAAGCAGGAATCATCCGTATTTGACGTGTCAAACGAGTTTGTAGGATTAATATCTTTAGAATTCAACAATTTTCCTCCAAT	IGGKLLNSKDINPTNSFDTSNTDDSCLRSPRYPLANDSTASVFGGDDCLQPYGEFGIDNFTSPETFIDAQGAINIAISVTGIRVPFAGQTTTFYKSLLGLLWPGHQTNQ	AATAGTAAAATGTGGAGATAATTTTACTAAATCAACTTGTCTCAATTCACTCCCTGGATGTAAAATTGGATAATTTAATAACCATAACCAACTAGTTTGCGATAACACCATCCAACCAATAAACCAAAATGCCAAAATAAAATTAGAATAAGATTGTAAATTTCCTAATAATAAGATTGTAAAACCAATTAAGGCACTAATTGCAGGAGGTATAAATAAGAATATCCTATGAGGAAGGTTGGAGTTTACAATAACTCGTTCAAGAATAATTACATCTCTTTTAACCCAAGGATGTTTTTTATAAAGTACCTCACTTAGCCATTGATAAAATTTGAAAATTTTACTGGTTGATTGGTTAAGAGGGACTCTATTTTTATGTCTAACTAGATGTGTTTGGAT…
SIBC39_contigs00000000	lcl|NODE_27_length_66023_cov_44.1013_00033	276	-2	10001-10828	NO	YES	YES	Cry47Aa1	1134	213	1-210	93-299	46.4788732394366	3e-60	Cry.hmm	1340	2.1e-81	Rank2	YES	YES	NO	NO	NO	NO	TATGCGTGATGCAGTGATGTTTGGACTGGCAATAGTAATAAAAGGTGTACTGCGGTGCGTCCAGGAAAATACAGGTACATACGGTCTATATTTGCTATTGATATTGTTGTTTGCAAAACTAATATGGCATAGACGATGGCTATACGCTTTATAGCTAGGTTCATCTAATGTTTGAGGTGGCAACTCTTTTTCTGAACTATAAAGGCTAGGCAGCTGCGAAGGATTTTTATAATAGGTAGAAATAGAAGTAGCATCCGTATAGATTTCTCTAGTAAGTTGGGGCGTTGTTTTTATTGGGTATATTCTAAGATCGTAAGCTGAGAACAATGCAACATAATCTAAAACAGACAGTGTCATTTCTCTACGGTAACGATTATACTTGATCCAATCCCCCGCAGA…	FLKQVEAIIDQKIADYLKSNALADLNSLATGFNRSLEDWLENQTDSQDQLLVRTRFEDLYSAISPSMERFSVPGYKILLLPVYTQAANLHLVMAQDAERYGIQWEMTQQTIDFYYKEQREKAVKYAGYCVKWYKEGLDSLKKSSAGDWIKYNRYRREMTLSVLDYVALFSAYDLRIYPIKTTPQLTREIYTDATSISTYYKNPSQLPSLYSSEKELPPQTLDEPSYKAYSHRLCHISFANNNINSKYRPYVPVFSWTHRSTPFITIASPNITASRI	AATGGTACAAGAGCAGCTAGCATCATAGCAGGTAATTCAAAAATAGCATGTGGTAAAAATGCCGTGAAAATAGTGTCTACCATGTCATGTTGTATTGTCATGGCTAGTACAATCCCTATTACCATTCCATTCATAAATAACAATATAAAACTACCAATCCCGTAAGTAATAAATCCTACAGCAATAGAAAATAAGGATTGTTGCATATTGTGTAAAAAGTAATGCATCCAATTATAATCTGGAGGATTAGGTGGCAAAGGATCCTGGTGGCTTTGATAGATGCCTCCCCATATACAAGAAGCCATTAATATTAAAAAAATTAAAGTGAATTTTCTAGAATGATTTGACCATATATATTTCAAATTTATGTGTGCTATTATTTTTTTCATTATTCCAATC…
SIBC39_contigs00000000	lcl|NODE_27_length_66023_cov_44.1013_00077	179	1	10001-10537	NO	YES	YES	Cry8Na1	1173	138	7-144	99-235	42.0289855072464	1e-31	Cry.hmm	1340	6.6e-49	Rank1	YES	NO	NO	NO	NO	NO	CTCCCAGGATCGAGTAAGATGATGGGACTTTTCGTAAGAAAGGGGAAATATGACCCTTGGGTAGCGTTGATGCAAGCTGTAGAAGCTTTGATTAATCAGAAAATTTCTGAATTTGTAAAAGCCAACGCTCTCGCAGATTTAAGTGCCTTACAGATTGGTTTTGAAGATTATACCCGTGCACTAGAATCTTGGTTAGAAAATCAAGACGATAGACAAAGACAATCGTTAGTAAGAACTCGTTTTGAAGATTTGTACAGTGCAATTTCACGATCTATGGCAAATTTTTCTGTAACTGGATATGAGACACTCTTACTTCCTATCTATGCACAAGCAGCTACTTTACATTTACTCATGGCACAGGATACTGAAAGATATGGTCTACAGTGGGGCATGAGTCAA…	LPGSSKMMGLFVRKGKYDPWVALMQAVEALINQKISEFVKANALADLSALQIGFEDYTRALESWLENQDDRQRQSLVRTRFEDLYSAISRSMANFSVTGYETLLLPIYAQAATLHLLMAQDTERYGLQWGMSQKEDIDFYYKEQRGKREDDNIRRSLYKMVRGRIRILQKIICEGLATV	GCTCTTAGTTCAAAAATCACCTATATTTTTTAATACGCATTCACTAGACGTAAGCACCCTACATCTAGTTGTAATTCTTGGACTGGCCTTTTAATCGGTTTTGTCGATTTTTTGTATTCTTCATTGTGTTTAAATGTCCCGCTTTCTTTGATGTAAGGACTTATGTTCCTTGTGATGCAAATTGTTTTCTCCATTTACGAATTAAATCAGATGAAGAGATATTAAAATTGCCGCTGCTTCATCCGAAGACGTCCCTTTTTGATTTATAAACGCGTCTACACTATTAAATTCGTATCGTAGATACGGATACACCGATTGTAGTATAACCTGAAAGCCCTTCTAAATAGGATTGAACAGTAGCCGTTTTTTCCTCCGCAGTAAATTTGTTCATAAAAAATA…
SIBC39_contigs00000000	lcl|NODE_27_length_66023_cov_44.1013_00103	307	2	10001-10921	NO	YES	YES	Mpp64Aa1	305	295	6-293	1-295	35.2542372881356	4e-53	Mpp.hmm	291	5.4e-42	Rank1	NO	NO	NO	NO	NO	YES	AAGAGGGGGCATGTTATGGCCATTATTAATATTGCAAATAATAGTATTGATAATATCAAATGGTATATATCCACATACTATAATGCTAATCCCAACTCTTTCAAAAATGAAAAAACATATGATGCGACGATTAATAATATAATTGTACGTCCGAGATTATCAGAATGCCCTACCACACCAATCCTTACATTATCTAAATCTCAAACAATAGATAATCATTCAAATACCACAAAATTCAAAGAAATTAATTTTAGGGAAGAGGTTGTAAATGTACACAAGACATCCACTATTGTAGGATTCAAATATGGAACTAGTATTAAAAAGAAAGAAAAAACAATAGTATCTATTCTATTTGACATAGAAAACATTCTACAATGCATTCCAATTGAAATAGTAAGC…	KRGHVMAIINIANNSIDNIKWYISTYYNANPNSFKNEKTYDATINNIIVRPRLSECPTTPILTLSKSQTIDNHSNTTKFKEINFREEVVNVHKTSTIVGFKYGTSIKKKEKTIVSILFDIENILQCIPIEIVSDYNYSSLDPITTTINDLVELTQSISISPKSRLRATLLVYSGTFTIPVELLATLHGNHNYNGNVYLSSIEYTDNLNVHHVCMNNASAMYQNRNQWPGYSSIYTGYDKDRNQICLAGEGKVKSTVILYSQIHYEEQPLSPYSGEYKTYDSPLFLMNAQTPLQPHFFGEQISIINPQ	GAAAGATATCAATCTTGGGGGAGACCAATGGGTATCAGGGGAGTATGTGAGGTTTGAGAGATAGTTTATTGTATAGATTAAAATCTATGAATAAAGTGTATTTGAAATAAACAAAAAGGACATACATCTCTCATTTAGTTTGCAATAATATTATATGTAACCGCAGGGATTAATATGAACAGAAAAAATAATGCCTATGTGTAGATGGAGTAATGAGGGAAACTAAAAGAGGCTCCTCTTGTGAATATAAGGAAAACTTTTCTAGGGATGTAAGTTATTTGTTAAGCTTATTATATGATATACAATATATTATAACAGTAAAAATAAAAAACCAGTGCACTCTTGACCAAGGAGTACGCTGGTTTCGTGGTTTCTCTTGAACCATTAAATATATATGAA…
SIBC39_contigs00000000	lcl|NODE_27_length_66023_cov_44.1013_00106	921	2	10001-12763	NO	YES	YES	Cry28Aa2	1128	933	22-919	216-1118	49.94640943194	0.0	Cry.hmm	1340	1.4e-290	Rank2	NO	YES	YES	NO	NO	NO	GTCAAAAAGAAGACATCGATTTTTATTATAAAGAGCAAAGAGGGAAGAGGGAAGACGATAACATACGCAGATCATTGTATAAAATGGTACGAGGCAGGATTAGAATCCTTCAAAAAATCATCTGCGAAGGATTGGCTACTGTATAATCGCTATCGTAGAGAAATGACATTAACTGTTTTAGATTATGTTGCTCTATTTTCATATTATGACTTACGTCAATATTCAATTCCAGCAAATGTTGAATTGACGAGACTAGTTCATACAGATCCTATTAGTAATATCGGAAAGCTTTCTTGGTATGATAAGGCGCCATCTTTTTCAGAAATAGAAAATATAGTAACATCATATCCCAAAAATATAGTTTTGATGGGTGTAATAGAAATTTTCACATCCAAATAT…	VKKKTSIFIIKSKEGRGKTITYADHCIKWYEAGLESFKKSSAKDWLLYNRYRREMTLTVLDYVALFSYYDLRQYSIPANVELTRLVHTDPISNIGKLSWYDKAPSFSEIENIVTSYPKNIVLMGVIEIFTSKYKAPVSNVLYMNYWSGHRLRAVSDWDTTKHNFGSTTGDIIDTFALGSSTFQIKSTVGFIENTPMLGGPVYGVHKAIFESISGSTDVYDKGAQANGVILDTASEIPIESSDVLPQSHRLAFISLFGVTSGRVPVYTWAHSSYRAKLSVLAEGITVLPASRSRNANNLTTGPGFTGGYIAKRQGVGEIATYSLLNLRAYDKFRIRIRYAATSDCIVQIKIREAIVGSYNIKKTMNAQDPLTYKSFDYSLHTTVAIPDNFDASKIMELAV…	AAATAACTCCAACTGTTAATTAGTTTTCAACAATGGGGGTGTAGTTCACAAAGAGATTCCGTCTTTTCAATGTACAAAGAAATTCAGTAATTACTAGCTGCTTTCTAAACAATAATCCTCATTTCCTCACTTGTTTATGTTTTTTTCAAGCTTTGCAACAGAAATTTTTTCGTTGCCATACTGATAATGCATTTTTTTATATTTTCTTCATATAATACAATATCAAATTTTTATATAATCGATATTTGGATTTTATTAGTAACACTGATTTTTTGGCTGAGGGAGTGTTATTATGGCTGTTTTACAGATGCAAGATTTTTTAAAAGAGTATATACAGTGGTGGATTGAAAAATATAATTTAACATTAATTCATAGTTCCTATATCCTACCCGGACGAGA…
SIBC39_contigs00000000	lcl|NODE_27_length_66023_cov_44.1013_00110	199	3	10001-10597	NO	NO	YES	NA	NA	NA	NA	NA	NA	NA	Cry.hmm	1340	1e-29	Rank1	NO	NO	NO	NO	NO	NO	GAATACCGAATCCAAATCACAAAATATGGATTTTATCAATTGTCAAGATTCACAGCAATTTACGGATGCTATAGATCTTCAAACAGGAGTAGTTGGAACGGAAAGTGTAATAATTCCTATTCTTTGGTCCTCTCCGGCGCAAATCCAGAAGAAGTTTGGGAGGGGCTGATGATTCATGCAGAGAATCTTGTAGCAGAGCAAATAAATACTATGGTGAAAGAAAGTGCGATTTCAGCATTAAAGGATTTGAAAAATTCAATACTAAGATACACACAAGCAATTGAAAGACTAAAAGTAGATCCAGAAGAAAAAAGAGCCGTACTAGATAAATATAGGAATTTAGATTCACAGTATCGGTTCGCTATCCCTGCTTTTTTCCAAGTGGGACATTTTGAGATA…	EYRIQITKYGFYQLSRFTAIYGCYRSSNRSSWNGKCNNSYSLVLSGANPEEVWEGLMIHAENLVAEQINTMVKESAISALKDLKNSILRYTQAIERLKVDPEEKRAVLDKYRNLDSQYRFAIPAFFQVGHFEIQLLSAYVQATNLHLLHMRDAVMFGLAIVIKGVLRCVQENTGTYGLYLLLILLFAKLIWHRRWLYAL	CTCTGCGTTTTCTTCACCCGTTAAATAATCAAAAAGATAAGGTTCTGAAGGAATATAAATTAAATTTGTTAGTACTTCTTCTTTTGATTCAAATTTTTTTTGATTGTAGTACAGCTCATAATCAACTTCAATTAACTGCGCTATTATACGTAATAATGTACTTTTTCCACAGCCATTAGATCCTTGAAGCCAGATAATATCTCCTGGATTTGCAGAAAATGAAATGTTCTGTAGCAATGGAATATTTTCTTCATATTGAAATTTTAATTTTTTTATCTCAAGCATAATGAAAACTCCTTTTTTAAATGGCAAACATACTTTCCATAATTGAGGCTATAAATAATAAAATCACTATTGATACAACTGAAGGGATGAATTCAGCTTTAATTAAGGTATATT…
SIBC39_contigs00000000	lcl|NODE_27_length_66023_cov_44.1013_00111	293	3	10001-10879	NO	YES	YES	Mpp64Aa1	305	269	25-288	1-269	34.9442379182156	6e-51	Mpp.hmm	291	4.5e-43	Rank1	NO	NO	NO	NO	NO	YES	AAATTGTATGACAGAGTATCTATTTTGTATCCTTATATTAAAAGGTACTTGTTGGAGGGGAGTACTCTTATTATGTCTATTATCGATATCAAAAAAGATGTGATTGATTATACAAAATGGAACGCAAGTACGTATCATAATGCAAATCCTGATACCTTTTGTGAGGAAAAAATCTATGATTTTTCAGTATATAATTTAAAAGTAGAACCAACAGTTGCAGCCATTCATGTTAAGCCTACACTGCGTGTATCTACCTTTAAAACAATAGAGAATCAAACGTCGCAGTCTCAGTTCAAGGAGGTTTCCTTTACTGAAAACGTAAAAAATACATACACTACTTATACGAAAGAGGGATTTCTATTACAAAATTCTATTACTAAAATACACTCTTTTCCAATC…	KLYDRVSILYPYIKRYLLEGSTLIMSIIDIKKDVIDYTKWNASTYHNANPDTFCEEKIYDFSVYNLKVEPTVAAIHVKPTLRVSTFKTIENQTSQSQFKEVSFTENVKNTYTTYTKEGFLLQNSITKIHSFPISLTFDIYTVKPKINVHVPGEYHYSSLDPITMTRERLWELTSVISIPPKTKVTATLMVYKGTFIVPIRLHATIRGTYAYNGRYYTNSVQYADWFQKKHIAFHTASSLFFDRDQWSAYKTMYASASKDDDSLHINGSGINKVTCCLYAIIHFEEKSLFIIKW	ATAGGCATAAATAATAGTTTAGTTAAAAACCAAATAATTGATGCTATAATTCCTATTTTTAATATATAGAACAATTCTGTATATTTCGAAACAGATATAGATGTTTCCCATGACTCTAAAATCAATTTCTTCATTTTTGAAAAATAAATTGATGATACTAAAAGAAACCAACCTATACAGAATATAAGACCAGTAAACCAATCAGGAGATATTCTAATAATTACATAGAAAGCGATAACTTCAAGCATTAATTCATGTAACCAGAAAACTAATACCTCAGCTAATAATGTGGAATTTAATAGTTGATTACGATTAAATTTAGATTGCCATAACAGATCATATAAAGGGTTATTACTCACTCTAATTGAGTTTTGTCTTGCCATTGCACTTGGGAGAAAA…
SIBC39_contigs00000000	lcl|NODE_2_length_425278_cov_25.1804_00760	516	2	10001-11548	NO	YES	YES	Spp1Aa1	506	502	15-514	5-505	79.0836653386454	0.0	Spp.hmm	506	4.6e-290	Rank3	NO	NO	NO	NO	NO	NO	AAAAAGAATGGGGTGATTTTTCTGAACATTAAGAAAAATACCAAGAGAAGAAAGTTCCTTACATGTGTATTAGTTAGTCTATGCACTCTTAATTATTCATCTATTTCTTTCGCAGAAACACAAGCCGGTCATGCAACTGATATTACTAAAAATGCTAGTAGCATTGATACTGGTATAGGGAATCTTACATATAATAATCAAGAGGTTTTAGCTGTAAATGGTGATAAAGTAGAGAGTTTTGTTCCGAAAGAAAGTATCAATTCAAATGGTAAATTTGTAGTAGTGGAACGTGAGAAAAAATCACTTACAACGTCACCAGTCGATATTTCGATTATTGATTCTGTAGCGAATCGTACGTATCCAGGAGCTGTACAACTTGCCAATAAAGCTTTTGCAGAC…	KKNGVIFLNIKKNTKRRKFLTCVLVSLCTLNYSSISFAETQAGHATDITKNASSIDTGIGNLTYNNQEVLAVNGDKVESFVPKESINSNGKFVVVEREKKSLTTSPVDISIIDSVANRTYPGAVQLANKAFADNQPSLLVAKRKPLNISIDLPGMRKENTITVQNPTYGNVAGAVDDLVSTWNEKYSATHTLPARMQYTESMVYSKSQIASALNVNAKYLDNSLSIDFNAVANGEKKVMVAAYKQIFYTVSAELPNNPSDLFDNSVTFDELTRKGVSNSAPPVMVSNVAYGRTVYVKLETTSKSKDVQAAFKALLKNNSVETSGQYKDIFEESTFTAVVLGGDAKEHNKVVTKDFNEIRNIIKDNAELSFKNPAYPISYTSTFLKDNATAAVHNNTDYI…	CTTTACTTGCATTTGATACGAAGAAATATGAAGTGCCAGTGAATTCAAAATGGAATCGAGTTGCTTTAGTAGATGCACTTTTAAACGCACAACATACAGATGGCGGCTGGACTTATGATAGTGCAAGCAGTAAAGACAGTGCGAGTAGCGTTGATGTAACAGGTATGGTTTTATCAGCATTAGCTCCTTATCAAGACCGTGAAGATGTGAAACCAGCTATACAAAAAGCTGTTGCGTATTTATATAATGAACAGCTGCAAAATGGTGGTTTTTCAGCGGATGGACAAGAAAATTCAAATAGTACTGCGCAAGCAATTATTGGATTATCGCTTGTTAAAGATGTAGATCAAAATCGTCTTCATAAGGCAATGCAAAACCTATTATCATATCAACTTCCAA…
SIBC39_contigs00000000	lcl|NODE_30_length_57827_cov_43.541_00103	307	3	10001-10921	NO	YES	YES	Mpp64Aa1	305	295	6-293	1-295	34.2372881355932	2e-53	Mpp.hmm	291	6.3e-42	Rank1	NO	NO	NO	NO	NO	YES	AAGAGGAGGCGTAATATGTCCATTATTAATATTGCAAATAATAGTATTGATAATATCAAATGGTATGTATCCACATACTATAACGCTAATCCCAATTCTTTCAAAAATGCAAAAACATATGATGCTACAATTAATAATATAGTTGTACGTCCGAAATTATCCGAATGTCCTACAACACCAATCCTTGAATTAACTAAATCTCAAACATTAGATAATCATTCAAATACCACAGAATATAAAGAAATTAATTTTAGAGAAGAGGTCTCAAACATTTATAAGACATCCACTATTGTAGGATTCAAATATGGTGCTAGTATTAAAAAGAAAGAAAAAACAATGATATCTATTATATTCGATATAAAAAACAGGAAACAATGTATTCCTATTGAAATAGTAGGT…	KRRRNMSIINIANNSIDNIKWYVSTYYNANPNSFKNAKTYDATINNIVVRPKLSECPTTPILELTKSQTLDNHSNTTEYKEINFREEVSNIYKTSTIVGFKYGASIKKKEKTMISIIFDIKNRKQCIPIEIVGDYHYSSLDPVTITINDLVEVAQSISIPPKSRMKATLLVYSGTFTVPVELQANLRGNHIYNGSAYLSSIEYTDNLNVHHVCMNNASALYKNRNQWPGYSSIYTVSDKDRNLVRLIGEGKVKSTVILYSQIHYEEQPLSPYLGEYKKYSSPLFLMNAKTPLQPHFFGEQISIINPQ	ACTGAACTACTACAAAGAAAACATACCATATATGATGGGGCATATATTATTTATACTTCTGGCTCAACAGGCACTCCAAAAGGAGTGTTGATTTCACATCAAAGTGTCCTGCAATTTATTCATTCGTTACAAGGAGAATATGGTTTTCAAGAACAACAGGTACATCTACAATTTGCTTCTTTTATCTTCGATGCATCTGTATGGGAAATCTATGGTAGTTTATTAACGGGCGGGAGATTACATCTATTATCAGATATAGAAAGAAAATCAATTGATCATGTTATAGAAGTCATACATGAGCAGAAAATCCAGTACTGTCTGTTACCCACTGTGTTTTTTCATACATTAACCCAAGCATCTGCTCAACAGTTGAAACAGTTAAAAACGTTACAATATGTA…
SIBC39_contigs00000000	lcl|NODE_30_length_57827_cov_43.541_00106	875	3	10001-12625	NO	YES	YES	Vpb4Aa1	965	728	16-731	42-760	47.5274725274725	0.0	Vpb.hmm	881	9.4e-212	Rank2	NO	NO	NO	NO	NO	NO	TATCAAGGAGGGCTTGTTTTGAATAATATAGAACAAAACGTTGATCAAGAAACGATTAACCCTGGGCTAATTGGGTATTATTTTGAAGACGATGCATTTCAAAACCTATTATTTATTCATGTTGGAGAGCAAAATCCTTTAATTCAGAAGGCGATGATTAATCCTGATATACAAAAAGTACATTCTATTCGTTGGATTGGAAGGATTAAAATATATCAAACCGGACCATACACTCTCACCACCCAACTTACTGATAATGTAGTAATACAAGTTCATAAACAAATAATTTGGAAACAAGGCGAAAGTTCAGTTATATTATTGGAAAAAAATAAAATTTATGATATTGTGATTGAATTCCGAGGAAATGCTAAAGCATTTAGTAAGTTACCATTATTTTAT…	YQGGLVLNNIEQNVDQETINPGLIGYYFEDDAFQNLLFIHVGEQNPLIQKAMINPDIQKVHSIRWIGRIKIYQTGPYTLTTQLTDNVVIQVHKQIIWKQGESSVILLEKNKIYDIVIEFRGNAKAFSKLPLFYTLDASAKKELPNTAFLFPDFSVLSKKPKGSDSSYFPKYNLIDDKRKQTNNIVPLDTDNDGITDEFELNGYTFKNQEIVPWDATLEGGQYKKYVSNPYRSHTVADPYTDFEKVAGLMPTATKIEARDPLVAAYPAVSVAMETLLFSKNEDVSAGNTGTQSKSVTNTDSGTTTVELSTELSFNPFAIVKATPKISNSWTKSTAVQNTDTSSWSSQIGINTAESAYLNANVRYYNTGTSPIYNLKPTTNFVLQNSDTSIATITAGPNQI…	ATGATCAAAATCTCCTTACGGAATGGCATCCTCGTTATAAAAAATATGGTGTGATGATTTATTGGCATACAGACCGAAAATCCGCTTGCATCTATTCCCAGTTGAAAACATGTCTTTCTTCTGAAGTAGCATCTATGATGGAAGGGGTTCTTCATCACTGCACAGATATGGAAATAGACCGAAACTATGTTGATACGCATGGACAAAGTGTTGTTGCATTTGCTTTTTCTCATCTACTTGGTTTCAAACTAATGCCACGTTTCAAGAATATTGGTTCTCAAAAATTATATCGTCCTGAAGTTGGAATGAACGACGAGTACTCTCATTTGCATCCGGTTCTTAGTAGACCAATTAATTGGGATCTTATCCGTCAACAATACGAGCAAATGATTAAATTTG…
SIBC39_contigs00000000	lcl|NODE_33_length_48577_cov_24.9801_00110	316	3	10001-10948	NO	YES	NO	Zwa5A-other	325	314	10-315	2-307	32.1656050955414	2e-36	NA	NA	NA	Rank1	NO	NO	NO	NO	NO	NO	AAATACTCGGTGTTAGGAGTGACAGGAATGCGAGTGGCACAATCAGTTTCAGAATTAATCGGGAAAACGCCGATCGTTAAGTTGAACCGCATCGTAGAATCAGACAGCGCAGATATATACTTAAAATTAGAATTTATGAATCCAGGGAGCAGCGTTAAAGATCGTATCGCATTAGCTATGATTGAAGATGCTGAGAAAAAAGGATTATTAAAAGAAGGCGATACAATCATTGAACCGACAAGTGGTAACACTGGAATTGGTTTAGCGATGGTAGCGGCTGCTAAAGGATATAAGGCAATTTTAGTAATGCCAGAAACAATGAGTATTGAACGTCGTAATTTATTACGTGCTTACGGTGCGGAATTAGTATTGACTCCAGGGCCTGAAGGAATGGGTGGA…	KYSVLGVTGMRVAQSVSELIGKTPIVKLNRIVESDSADIYLKLEFMNPGSSVKDRIALAMIEDAEKKGLLKEGDTIIEPTSGNTGIGLAMVAAAKGYKAILVMPETMSIERRNLLRAYGAELVLTPGPEGMGGAIRKATELAKENGYFIPQQFKNQSNPEIHRLTTGPEIVEQMGDQLDAFIAGIGTGGTITGAGEVLKEAYKDIKIYAVEPADSPVLSGGKPGPHKIQGIGAGFIPETLDVEVYDEIVQVKTEQAFEYARRVAKEEGILVGISSGAVIYAATEIAKKLGKGKKVLVIIPSNGERYLSTPLYQFES	TATTAGTGTAACGTTTTATCAACAAAACAGTTCCATTAAAGCAAAAGAAGCAAAAGTTAAGGACATGAAAAAAGAACTGGATTCATTAACGAACAAAGAAAAGAGTCTAAAAGACGAAGTTCAAAAGTTAAATGATGAAGAGTACGTATTAAAGATTGCTAGAAGGGATTATTTCTTCTCTGGAAAAGGGGAGATAATTTTTCCTGTTTCTAAGTAGAGTATGTCTTATTGACACTATATTTTAGGATTATATATAATAAAGTAAAATTTGACTTTTTAACCACTAAGGAGGAGCATTTTTTTTATGTCAATCGAGGTAGGCAGCAAGTTACAGGGTAAAGTAACAGGTATTACAAATTTTGGGGCTTTTGTGGAGCTGCCAGAAGGCTTAACGGGTCT…
SIBC39_contigs00000000	lcl|NODE_3_length_352458_cov_31.4262_00120	320	-1	10001-10960	NO	YES	NO	Zwa6-other	310	299	16-309	5-302	34.7826086956522	9e-57	NA	NA	NA	Rank1	NO	NO	NO	NO	NO	NO	GGAAAGTTCTTCTACATTTTTAAATAAACTTACTAATAATGCTTTTTGCGCATGCAATCGATTACCGGCTTGCTCAAATACGATAGATTTTGGCCCATCTATAATTTCGCCTGTTACTTCTTCTTCACGATGGGCAGGTAAACAGTGCAAGAAACGATATGTTTGCTTCGCATGCTTAACAAGTTCGGTATTGATTTGGTATGGTTGAAACAACGTATATTTCTCTTCTTCGCCCTCTTGCCCCATGCTCATCCAAACGTCAGTATAAATGAAATCTGCTTCATTCACCGCTAGTTCAGGGTTATGCAAAATTTCAATTTTCGCTCCTGTTTCTTCAGCAATCGTTAACGCTTTTTTTACAATTTCCTCATTCGGTTCATACCCTACAGGTGTTGCAAC…	GGSFMSTVQVPKLNTKDLLTLEELTQEEIISLIEFAIYLKKNKQEPLLQGKILGLIFDKHSTRTRVSFEAGMVQLGGHGMFLSGKEMQMGRGETVSDTAKVLSQYIDGIMIRTFSHADVEELAKESSIPVINGLTDDHHPCQALADLMTIYEETNTFKGIKLAYVGDGNNVCHSLLLASAKVGMYMTVATPVGYEPNEEIVKKALTIAEETGAKIEILHNPELAVNEADFIYTDVWMSMGQEGEEEKYTLFQPYQINTELVKHAKQTYRFLHCLPAHREEEVTGEIIDGPKSIVFEQAGNRLHAQKALLVSLFKNVEELS	AACTAAGGCCTTTTCAGTGCCTTTCCAATCGCATATACTTCTCTCAACCTCTTCATACAGTGAATAGTTTCCTACCACGAGCCTTGATGCTGTCGCCCCAGTTCCATATTTTCTTGTACATGCGATAGCAGCTTCTTTTAACCTTTCATCTCCAGCTAACCCTAAATAATTATTTGATGCTAAATTTAGCATCCTTTTCTCATCTCGAATAAGCCATGTCTCTTCTGCTTGTTCTGTTACATGCAAATTACGATACTGCTCTCGCTCATGTAATTGTTGCAATTTAGATTGAAGATGTGTGCGCCACGTTTGATTCATTTCGGATAAGCTCCTCTAATTTTGAAATCATTATATATTCTTTAGCAGATTCCAAGACTTCTTCTCTTGTAAACTCACCTG…
SIBC39_contigs00000000	lcl|NODE_3_length_352458_cov_31.4262_00278	336	-3	10001-11008	NO	YES	NO	Zwa5A-other	325	300	36-328	8-301	29.3333333333333	4e-39	NA	NA	NA	Rank1	NO	NO	NO	NO	NO	NO	TTCCCATCCTTTGTATATGTCTTTACTTAAATAGCGCTCACTACTATCAGGAAAAATCGTTACAATATTTGTACCTGGCGCCGCTTTCTCTGCTTCAAGTAAACTTGCATGAAATGCTGCTCCTGAAGAGCTCCCAACAAGAAGTCCTTCTTTTTGCGCTAATTCTTTCACTCGTAAAAATGCATTTCGATCAGAAATCGTATGAATTTCATCAAAATAAGATGTCTTCAAAAATGGCGGGATAAATTCCAGTCCAATTCCTTCGGTCTCATGTGAACCAGCCTTACCACCATTTAAAATAGATCCTTCTGGTTCCACAATAACCGTTTTTATATCTACATTTTTTTCTTTCAAGTAAGATGCAGTCCCCATAAACGTACCGCCAGTTCCTGCTCCAGC…	SNVTKRQLSHIKKIHTVAFSLLANKGENTMNVYRGVHELIGHTPIVEITRFSLPEGVRLFAKLEFYNPGGSVKDRLGRELIEDALEKGLVTEGGTIIEPTAGNTGIGLALAALQHDLHVMVCVPEKFSIEKQELMKALGATVVHTPTEQGMTGAIAKAKELVNEIPNSYSPSQFANEANPRAYFKTLGPELWDALNGEINIFVAGAGTGGTFMGTASYLKEKNVDIKTVIVEPEGSILNGGKAGSHETEGIGLEFIPPFLKTSYFDEIHTISDRNAFLRVKELAQKEGLLVGSSSGAAFHASLLEAEKAAPGTNIVTIFPDSSERYLSKDIYKGWE	CAAATTTGTGAGGGAACAGGTCTTTCTAAAGGGTTTATGAGTCAGGTTGAAAATAATAAAACATCACCATCTATCTCAACTTTAGAAACGATCTCCAATTTTTTAAACGTTCCTCTTCCCTATTTATTGTTAGAACAAAAAGATCGATTGAAAGTTGTCAAAAAGGTAGAGCGTAAATATAGTGTATACGGAAAAGATGAACAAAGAATCGAACATGTTGCAGAGCAAGGTGGCCTTCGCCTCAATCTCGTAGAAATTCCTGCTGGGTTTCCGAAAGAAAACACACCAAATGCCCATGAAGGAGAAGAATGTCACCTTGTATTACGCGGAAAACTAGAAGTTCAACATGGAGAAGATGTTGCAATTGTAGAAGAAGGAGATTCTTTCTCCTGGAATGCA…
SIBC39_contigs00000000	lcl|NODE_58_length_7503_cov_43.2233_00001	1163	-1	2194-5682	YES	YES	YES	Cry28Aa2	1128	1128	36-1163	1-1128	99.290780141844	0.0	Cry.hmm	1340	0	Rank4	YES	YES	YES	NO	NO	NO	GTCTTCCATTTGAATTAAATCCACACTTTCTACATAAAACGTACCTTCGGTTTCGCCGATTTCAATGCGAATTTGATCGGTATCTGGGAAAATTTCTAACGTTTTTGTAACATAGGCTGCTAATTCATTAGAAGAAGTATTGGAATCTGAATCACAAGAACTAAATGTCAACGTGTCAATATGATTTGCGCAGTCAAGGATTGTCACATATCCATTCCCAATTCCTTCTTTTTTCGCTGTTACACGTAGCACATACCCATGATTAGGTTTCACATTTAGAGATTGTGCAACCTGCGCATTCCAGCTAGAGAGTACCAACACGGATGTGTCCTGGATTTGCCTTACTTCTGTATTTGATGAAGCCATCCAATTCGCCAAACCATTTCTAAACTCCCCATT…	QNYENLIYYIKFQQNNQKFIIFTIETKILIKGSGGMDKHINKIGVQSTEVNSESIFFNPEVDSSDTVAVVSAGIVVVGTILTAFASFVNPGVVLISFGTLAPVLWPDPEEDPKKIWSQFMKHGEDLLNQTISTAVKEIALAHLNGFKDVLTYYERAFNDWKRNPSANTARLVSQRFENAHFNFVSNMPQLQLPTYDTLLLSCYTEAANLHLNLLHQGVQFADQWNADQPHSPMLKSSGTYYDELLVYIEKYINYCTKTYHKGLNHLKESEKITWDAYNTYRREMTLIVLDLVATFPFYDIRRFPRGVELELTREVYTSLDPPGLNAGPIPEIDFSYLEDHLTRPPGLFTWLSDIELYTESVAEGDYLSGIRESKYYTGNQFFTMKNIYGNTNRLSKQLI…	TTTCAATAAATTCCAGTATTTTACATAAATTACTGGTCTAGTTTCGTGATGTCTTTTTTAAGCAATTTGTCCTTTGATAACTTCAAAAGATATTATTTTTCAATTGACATACTACCGCAGGTCTTTTCGGGGGATGGGCAAAAACACCCTTGAAGTGAATCGTTGGACAGGATTTATGGAAGGTTTCCGACATATTAGTGAGGCTAAATCCAGAATTAACGAGTTACCAATAAGTATTTGTGCATTGCTTATATCTCAAGCATGTAATATTGGGTTAAGGCCTTTAGTTCAAGATGGGGTACCTTCATTAGAACGTGATCGTCTTACATGGATTGAACAAAATTATTTTCGTGCAGAAACACTCTCAGAAGCAAATGCGAAACTTGTAGATTTTCATAG…
SIBC39_contigs00000000	lcl|NODE_59_length_7051_cov_40.5663_00010	322	2	4286-5251	NO	YES	YES	Mpp4Aa1	331	311	36-317	26-324	32.7974276527331	8e-32	Mpp.hmm	291	2.4e-26	Rank1	NO	NO	NO	NO	NO	YES	AGGGAGATTATTATGAAATTCAATAAATTAATGGTAAGTGGAATTGCTTTTGTTTGTAGTAGTACGTTTTTTACAGCGTATATACAAGCAGCAGAAATTGAAGAAAATAAAAATAGTACCACAGCTTTAAGTGAGTCACGTGAAGAACTTTTTGGGATTGTCGATGTAGATAAATCATTCGATAAAATGGCGCAATACTATTATTTTAAGAATTTACAAGGGAAAATAGAAAACGGCTATAAATTCACTAATTATAAAGGATCTTCAACTAATCTAGATAAATTTAAAACTACGTCAGATAAAGTTTCTGATTTACAAATTACAGGTTTGCTACCAGAATATATCGGTGGAAATACATTTCCAAATCATACGGAACAAGAACAAACTTTTTCAACGACA…	REIIMKFNKLMVSGIAFVCSSTFFTAYIQAAEIEENKNSTTALSESREELFGIVDVDKSFDKMAQYYYFKNLQGKIENGYKFTNYKGSSTNLDKFKTTSDKVSDLQITGLLPEYIGGNTFPNHTEQEQTFSTTSYARTITESVTTTTQSGFSVSGQGGLLNIPIIFPNGTSITASINTSSTLAKQESDTRTLTAPSQAVKVPPGKTYRAEVKLVRKSFKANVGFNGTIAPPLSTDIKMNARWEGAGGRPNKTVTKSYATQTLYRDMTPSQQKDLGITFNSTTGQFDVNGKAVIDGIAGSEMEVAIYDITNARTPKLVSKTYY	AAGGAATTTATTTTAAAAGTAATGTAGAGCCATTAACTTTTCATGCAGATCACGAATTTAAGCAGAAAATAGTTCAAATGGCAGCGAGTTCAGGTATGGGGCAGGAAGAATTCTTATTACATGCTGTCAAATCTTATACAAGAGATTTAGAATAACTATAAATTTTTTATTACTTAACTTAACTTTAATCTCTCTTATTAAACCTTATTTTAAATAACAAAAGGTAAAATATATAAAATTCTTTATGATTGAGGTGGTACAGTAAAACTGGAACATAGTATAGAGATAAATTATTCTATATAAGAGGTGTTTCAGATGAAAAAACAATGTGTTTAATTGGTGGTTAAAGAAGGACGTACAATTTCCAGTATCCAAAGAGAATTTGATTTAGGAAATGGG…
SIBC39_contigs00000000	lcl|NODE_5_length_276093_cov_26.7014_00242	700	-3	10001-12100	NO	YES	NO	ChitinaseC-other	688	688	13-700	1-688	94.3313953488372	0.0	NA	NA	NA	Rank3	NO	NO	NO	NO	NO	NO	GTTTTCGCTAATGGATGGATTTACAAGTTCAGCAGGAGTGCCTGTTCCTGCTCCTCCGATTGTAATCGATCCACCAGGAGGAATTTCACCATTCCATCCTGCATTCGTAATTACGTAATGATTATTTATTTTACTACTAATTTTAGAATCCCAAACTTGTGTTAAATTGCCGTTATAATCAAATTCTAATTTCCAGTTTTTAATAGAGGTCGTTCCACTATTTTTAATTACAATCGAGAAGTTGTAACCACTTCCCCAATTTGAAGTGACTGAAAAGGTAGCATTGCTATTTCCACCAGGAGGTGTTGTGTTAGCATCATCTGTTTTTACAATAATAGAAGTAGGCTGTGATTTATTCCCAGCAGCATCTTTTGCTAGTATTGAAAATGTGTATTCTGT…	SFSSRFILIYWRMPLNISFILKGEMAMKSKKFTLLLLSLLLFLPLFLTNFITPNVALADSQKQSQKIVGYFPSWGIYGRNYQVADIDASKLTHLNYAFADICWNGKHGNPSTHPDNPNKQTWNCKESGVPLQNKEVPNGTLVLGEPWADVTKSYPGSGTTWEDCDKYARCGNFGELKRLKAKYPHLKTIISVGGWTWSNRFSDMAADEKTRKVFADSTVDFLREYGFDGVDLDWEYPGVETIPGGSYRPEDKQNFTLLLQDVRNALTKAGAEDGKQYLLTIASGASQRYADHTELKKISQILDWINIMTYDFHGGWEATSNHNAALYKDPNDPAADTNFYVDGAIDIYTNEGVPADKLVLGVPFYGRGWKSCGKENNGQYQPCKPGSDGKLASKGTWDD…	CATTTTATGAAAACACACTTCAATTAATGTCTATGTTTGAGGAATATAATGTGGACTGTAAATTAATTGTGAGAGAAGGTTTGGGGCATCTTTTCCCAGCGGATTTTACACAAATATTAAAGAACATAATGGAAGAATGGACAGTTAAAAATATTTAAACAAACGTTTGATTAAAAAAGCACAAACCCTTTAAAACTTTGGGTTTGTGCTTTTTCTTTAAAACATAATTGAAATTAAGAGCATTCCAATTCCGATAGAAGTGAATGTTGCGATTAGGCCTGGAATCATAAAGCTATGATTTAAAACATATTTACCAATGCCAGTTGTACCAGTACGATCAAAGTTAATGGCAGCAACGATTGTTCCGTAGTTTGGAATGAAGAAATATCCATTTACTGC…
SIBC39_contigs00000000	lcl|NODE_5_length_276093_cov_26.7014_00446	333	2	10001-10999	NO	YES	NO	Zwa6-other	310	313	18-325	11-302	29.073482428115	3e-35	NA	NA	NA	Rank1	NO	NO	NO	NO	NO	NO	AGTATGTTAATGACTAGACCAAATTTAAAAGGAAGAAGCTTTCTAGCAGAAAAAGATTTTACACAAGAAGAATTGTTATATTTTCTAGATTTGGCAGCAGAATTAAAAGAGAAAAAGAAAAATGGTATCCCGCATCATTATTTAGAAGGTAAAAATGTGGCACTCTTATTTGAAAAAACTTCCACTCGTACGCGTTGTGCATTTACAGTAGCATGTACAGATTTAGGAGCGAATCCTGAATATTTAGGGAAAGGTGATATTCAGCTTGGGAAAAAAGAATCTGTAGAGGATACAGCAAAAGTATTAGGGCGTATGTTTGACGGAATTGAGTTTCGTGGATTTAATCATGAAACTGTAGAATCTTTAGCACAAAATTCTGGTGTGCCGGTTTGGAATGGA…	SMLMTRPNLKGRSFLAEKDFTQEELLYFLDLAAELKEKKKNGIPHHYLEGKNVALLFEKTSTRTRCAFTVACTDLGANPEYLGKGDIQLGKKESVEDTAKVLGRMFDGIEFRGFNHETVESLAQNSGVPVWNGLTDMWHPTQTLADLLTIREHVGKLKNVKLVYVGDGRNNVANSLLVGGAIVGMDVRICTPETLWPAQEVIDLAKKYNEQVMITSNVEEAVANADVIYTDVWVSMGEEEKFAERVELLKPYQVNMKMIKETGNENVIFLHCLPAFHDVETMYGEEVYEKYGLKEMEVTDEVFRSKHSKVFDQAENRMHTIKAVMAATLGNME	TTAAATTCAAATAAAGCCTCGTAAAAAGCAGGAGGGTGAATGGTATAAATACGAATCGTATTTGCACCCATTTCGCTAATTTGTTTCAACCATTTTTTATATTCTGCTTTTGTAATTGCAGCATCACCTGGAAATGCCCCTGGTTTTGCCATACCTAGGTTCACACCTTTAATTGTCCAATCTTCCCATTTGCCCCCTGTATAATGCTGAAGGGTTTGCTTATTTCGCTCTGCTTTAAAACCATATGAAATATTATCTGCAGTGCTTTTTAGGAGCGTTGGTTGCAATCGGTGTTTTGTTGCATCTATCCCGAAAATAATTGCTAAAATAATTAGGATAAAGGCAATTCTTCGTAGCCACCAAAAACGTTCTGAAGATTGGTTTTCAAGAGATTTACGT…
SIBC39_contigs00000000	lcl|NODE_7_length_271321_cov_25.3764_00038	797	-1	10001-12391	NO	YES	NO	InhA1-other	796	796	2-797	1-796	97.6130653266332	0.0	NA	NA	NA	Rank4	NO	NO	NO	NO	NO	NO	ACGATATAAACGAACAGCACCTGCAGAATTATCATCAGCTTGTCCTACTACTTCAAACTTCAGGCCAAGATTCGGTAAAATACGCCCTGCATCTGGAATCTGTTGATTAATATACGTTTTTGAATCATCAAACTTCGGTACACCCGCTAAGCCATCATACGTAAATGTTCCACGCGTTGGAGATACAACTTTCCAAGCTGGTGTTTTGTCGAATGAGAACGCCGCATCAGCAATTTGGAATCGTGTACTACTCTTAACTGTCGGTTTACCATTTAAAGTTCCTACAATTGCTTCTGGATGAGAATCCACTACGCCAAGGAAACCGTGTCCTGGGTGTACGCCAACCCAGTTATCTGTGTAAGCTGAATCCGCATACCATACAACCATACCAGTGTTAAA…	GMNKKPFKVLSSIALTAVLGLSFGAGGQSAYAETPVNKTATSPVDDHLIPEERLADALKKRGVIDSKASETETKKAVEKYVENKKGENPGKEVSNGDPLTKEASDFLKKVKDAKADTKEKLDKPATGTPAATGPVKGGLNGKVPTSPAKQKVYNGDVRKDKVLVLLVEYADFKHNNIDKEPGYMYSEDFNKEHYEKMLFGNEPFTLDDGSKIETFKQYYEEQSGGSYTVDGTVTKWLTVPGKAADYGADAASGGHDNKGPKGPRDLVKDALKAAVDSGIDLSEFDQFDQYDVNGDGNQNQPDGLIDHLMIIHAGVGQEAGGGKLGDDAIWSHRWTVGPKPFPIEGTQAKVPYWGGKMAAFDYTIEPEDGAVGVFAHEYGHDLGLPDEYDTQYSGQGEPI…	GTACATCCACTTCAATCTCTTCTTTCGTAATTGGATGTAAAAAGTTTATCTTCATCGCATGTAACGCTTGCCTAGACATATATTTCGTTCCTCCACCATATAAAACATCCCCAACTAACGGATTACCATTATAGCTCATATGAACACGAATTTGATGGGTTCTACCAGTTTCTAATTGTAACGTTACAAGCGTAACATTTTGTTTTCTAAAGTACTTCTCTACTTTATAATATGTGATTGCTTGATCTCCCTTTGGAGAAACACGTCGTCTCGTCGCATGATGGCGATCTCTTCCGATAGCCGCGTCAATCGTTCCTTGCTTCTTTTTCACTTTGCCTTCTACAAGAGCTGCATATGTTCTTTTAATTTTTCGTTCCATTAATAAACGATCCATAATTG…

## Sheet: SIBC40_Bt_toxin_digger
Table S5: Detection of pesticidal toxins for SIBC40 using BtToxin_Digger.
Strain	Protein_id	Protein_len	Strand	Gene location on scaffold	SVM	BLAST	HMM	Hit_id	Hit_length	Aln_length	Query start-end	Hit stard-end	Identity	Evalue of blast	Hmm hit	Hmm hit length	Evalue of Hmm	Nomenclature	Endotoxin_N	Endotoxin_M	Endotoxin_C	Endotoxin_mid	Toxin_10	ETX_MTX2	Gene sequence	Protein sequence	Scaffold sequence
SIBC40_contigs00000000	lcl|NODE_10_length_229760_cov_27.2492_00470	336	2	10001-11008	NO	YES	NO	Zwa5A-other	325	300	36-328	8-301	29.6666666666667	3e-39	NA	NA	NA	Rank1	NO	NO	NO	NO	NO	NO	AGTAATGTAACAAAAAGGCAACTGTCTCATATAAAGAAAATACATACAGTTGCCTTTTCTTTATTGGCAAATAAGGGGGAGAACACGATGAATGTATATCGTGGAGTTCATGAGTTAATTGGTCATACACCAATTGTGGAAATTACTCGTTTTTCACTTCCAGAAGGGGTCCGTTTATTTGCAAAGCTTGAATTTTATAATCCAGGCGGAAGCGTTAAGGACCGGCTAGGAAGAGAATTAATAGAAGATGCGCTAGAAAAAGGGCTTGTTACAGAGGGCGGAACAATTATTGAACCGACTGCTGGAAATACTGGTATTGGACTGGCACTTGCAGCGTTACAACATGATTTACACGTTATCGTTTGTGTACCAGAAAAATTTAGTATTGAAAAACAAGAA…	SNVTKRQLSHIKKIHTVAFSLLANKGENTMNVYRGVHELIGHTPIVEITRFSLPEGVRLFAKLEFYNPGGSVKDRLGRELIEDALEKGLVTEGGTIIEPTAGNTGIGLALAALQHDLHVIVCVPEKFSIEKQELMKALGATVVHTPTEQGMTGAIAKAKELVNEIPNSYSPSQFANEANPRAYFKTLGPELWSALNGEINIFVAGAGTGGTFMGTASYLKEKNIDIKTVIVEPEGSILNGGKAGSHETEGIGLEFIPPFLKTSYFDEIHTISDRNAFLRVKELAQKEGLLVGSSSGAAFHASLLEAEKAAPGTNIVTIFPDSSERYLSKDIYKGWE	TGTCAAAAATGATAGGTAAGTTTATTGTGATTTTTCATCATGTTGTATAGAAAGATGTACATATGGCCTACAATTGAATAAGGAGGAAGAGTTTTGGTAGAGAATCAAGTGAAGAAGAAGCGTAGACGCATTTTTTTATTTTCGATTATTGCACTGCTTTTAGTTTGTGGTTCAGTCTATGCGTATATTTCATCCGCATTAGGACCAGTTGATAGCGGGAATAAAAAAGAGATTGAAGTAGAAATTCCAAAGGGATCATCTACTAGTAAAATTGGTGAGATTTTAGAAGAAAAAGGTGCTGTGAAAAGCGGTACAGTTTTTAGTTTTTATACAAAGGCTAAATCTAAAAATTTACAAGCGGGTACATATTTATTAAATCCTTCAATGAGTGCGAAAGAT…
SIBC40_contigs00000000	lcl|NODE_17_length_122188_cov_29.5183_00111	701	-3	10001-12103	NO	YES	NO	ChitinaseC-other	688	688	14-701	1-688	93.75	0.0	NA	NA	NA	Rank3	NO	NO	NO	NO	NO	NO	GTTTTCGCTAATGGATGCATTTACAAGTTCAGCAGGAGTGCCTGTTCCTGCCCCTCCGATTGTAATTGATCCACCAGGAGGAATTTCACCATTCCATCCTGCATTCGTAATTACGTAATGATTATTTATTTTACTACTAATTTTAGAATCCCAAACTTGTGTTAAATTGCCGTTATAATCAAATTCTAATTTCCAGTTTTTAATAGGGGTCGTTCCACTATTTTTAATTACAATCGAGAAGTTGTAACCACTTCCCCAATTTGAAGTGACTGAAAAGGTAGCATTGCTATTTCCACCAGGAGGTGTTGTGTTAGCATCATCTGTTTTTACAAGAATAGAAGTAGGCTGTGATTTATTCCCAGCAGCATCTTTTGCTAGTATTGAAAATGTGTATTCTGT…	MIYTSKFILIYWRMPLNISFILKGEMAMKSKKFTLLLLSLLLFLPLFLTNFITPNVVLADSQKQGQKIVGYFPSWGIYGRNYQVADIDASKLTHLNYAFADICWNGKHGNPSTHPDNPNKQTWNCKESGVPLQNKEVPNGTLVLGEPWADVTKSYPGSGTTWEDCDKYARCGNFGELKRLKAKYPHLKTIISVGGWTWSNRFSDMAADEKTRKVFADSTVDFLREYGFDGVDLDWEYPGVETIPGGSYRPEDKQNFTLLLQDVRNALTKAGAEDGKKYLLTIASGASQRYADHTELKKISQILDWINIMTYDFHGGWEATSNHNAALYKDPNDPAADTKFYVDGAIDIYTNEGVPADKLVLGVPFYGRGWKSCGKENNGQYQPCKPGSDGKLASKGTWD…	AAGCAGGTGCGGATGGTGTTTCCGTTATTTCTGCGATTAGTTTAGCGGAATCTGCCTATGAAAGTACGAAGAAATTAGTAGAGGAAGTAAGTAGGAGTTTGTAGGAAAAGGGAACTTCACAAAAATAGTAAAGAACAGAATGGACAGATAAAAATATTTAAACAAACGTTTGATTAAAAAAGCACAAACCCTTTAAATTTGTAGGTTTGTGCTTTTTCTTTAAAACATAATTGATATTAAGAGCATTCCAATTCCGATAGAAGTGAATGTTGCGATTAGGCCTGGAATCATAAAGCTATGATTTAAAACATATTTACCAATGCCAGTTGTACCAGTACGATCAAAGTTAATGGCAGCAACGATTGTTCCGTAGTTTGGAATGAAGAAATATCCATTTAC…
SIBC40_contigs00000000	lcl|NODE_18_length_108625_cov_27.0778_00231	804	3	10001-12412	NO	YES	NO	InhA2-other	799	799	6-804	1-799	96.2453066332916	0.0	NA	NA	NA	Rank4	NO	NO	NO	NO	NO	NO	AAGGAGAGAAATAGAATGAGAAGAAAAGCGCCACTTAAAGTGTTATCGTCATTAGCAATTGCGGCAATTATCGGATGTACATCTGTAATGAGTGCTCCATTAGCGTACGCAGAAACGCCAGCAAAAGAGAAAGAAAATGTGTCTACAACACCAATTGATTACAATTTAATTCAAGAAGATCGTCTAGCGGAAGCGCTGAAAGAAAGAGGAACAATTAATCCAGCATCTTCTAAAGAAGAGACGAAAAAGGCTGTAGAGAAATATATTGAAAAGAAACAAGGAGACCAGGCAAATAAAGAAATTATTCCAGCTGATACTGCTAAAGAGGCATCTGATTTCGTGAAAAAAGTAAAAGAGAAAAAAATGGAAGAAAAGGAGAAAGTAAAGAAACCTGAAAAA…	KERNRMRRKAPLKVLSSLAIAAIIGCTSVMSAPLAYAETPAKEKENVSTTPIDYNLIQEDRLAEALKERGTINPASSKEETKKAVEKYIEKKQGDQANKEIIPADTAKEASDFVKKVKEKKMEEKEKVKKPEKNVSPEQKPEPNKKQLNGQVPTSKAKQAPYKGSVRTDKVLVLLVEFSDYKHNNIDQTPGYMYSNDFSREHYQKMLFGNEPYTLFDGSKVKTFKQYYEEQSGGSYTTDGYVTEWLTVPGKASDYGADGSSGHDNKGPKGARDLVKEALHAAAEKGLDLSQFDQFDRYDTNSDGNQNEPDGVIDHLMVIHAGVGQEAGGGKLGDDAIWSHRSKLAIDPVAIEGTKSKVDYFGGKVAAHDYTIEPEDGAVGVFAHEFGHDLGLPDEYDTK…	TCTTCTACTAAATAAGTAGGAGCCCAGTCTACAACACCGTAACGTACGAAATATACGAAAACGTTCGCAATCGCGATGTACCATAAAAATTTATTGTTTAGTACGTATTTAAATAAAATTTCCTTTGCTGAAAGTTCACGTTCACGATCTTTTATCTTCTCATCTGGTGGATATTCTCCAGTATGTTCTTCAATAGAAGGTAATCCACAAGATTGAGGTGTATCTTTCATCGTAATTAATACATAAACACCAACTAAAATTGAAAGAATACCTGGGAAGTAAAAAATACTCTTCCAGTCATTCGCAAAGAAGTATAAGCCTAATGTTACAAGAGAAGGCATAAGCGCTCCGCCGACGTTATGAGCGACGTTCCAAATAGACATTTTTGTACCACGTTCA…
SIBC40_contigs00000000	lcl|NODE_1_length_555458_cov_25.4245_00495	796	-3	10001-12388	NO	YES	NO	InhA1-other	796	796	2-796	1-796	94.7236180904523	0.0	NA	NA	NA	Rank3	NO	NO	NO	NO	NO	NO	GCGATATAAGCGAACAGCACCTGCAGAATTATCATCAGCTTGTCCTACTACTTCAAACTTCAGGCCAAGATTTGGTAAAATACGTCCTGCATCTGGAATCTGTTGATTAATATACGTTTTCGAATCATCAAACTTCGGTACACCCGCTAAGCCATTATACGTATACGTTCCACGCGTTGGAGATACAACTTTCCAAGCTGGCGTTTTATCGAATGAGAACGCCGCATCAGCGATTTGGAATCGTGTACTACTTTCAACTGTCGGCTTACCATTTAAAGTTCCTACAATTGCTTCTGGGTGAGAATCGACTACACCAAGGAAACCGTGTCCTGGATGTACACCAACCCAGTTATCTGTGTAAGCTGAATCTGCATACCATACAACCATACCAGTGTTATA…	GMNKKPFKVLSSIALTAVLGLSFGAGAQSAYAETPVNKTATSPVDDHLIPEERLADALKKRGVIDSKASEKETKKAVEKYVENKKGENPGKEVTNGDPLTKEASDFLKKVKDAKADTKEKLDKPATGTPAATGPVRGGLNGKVPTSPAKQKAYNGDVRKDKVLVLLVEYADFKHNNIDKEPGYMYSEDFNKEHYEKMLFGDEPFTLDDGSKIETFKQYYEEQSGGSYTVDGTVTKWLTVPGKAADYGADAATGHDNKGPKGPRDLVKDALKAAVDSGLDLSEFDQFDQYDVNGDGNKNQPDGLIDHLMIIHAGVGQEAGGGKLGDDAIWSHRWTVGPKPFPIEGTQAKVPYWGGKMAAFDYTIEPEDGAVGVFAHEYGHDLGLPDEYDTQYSGHGEPVQ…	ATGGTATATCAACTTCAATCTCTTCTTTTGTAATTGGATGTAAAAAGTTTATCTTCATCGCATGTAACGCTTGCCTAGACATATATTTCGTTTGTCCACCATATAATACATCCCCAACTAACGGATTACCATTATAGCTCATATGAACACGAATTTGATGGGTTCTACCAGTTTCCAATTGTAACGTTACGAGCGTAACATTTTGTTTTTTAAAATACTCCTCTACTTTATAATACGTGATTGCTTGATCTCCCTTTGGAGAAACACGTCGTCTCGTCGCATGATGGCGATCTCTTCCGATAGCCGCGTCAATTGTTCCTTGCTTTTTTTTCACTTTGCCTTCTACAAGAGCCGCATATGTTCTTTTAATTTTTCGTTCCATTAATAAACGATCCATAA…
SIBC40_contigs00000000	lcl|NODE_2_length_423469_cov_19.4231_00012	599	-1	10001-11797	NO	YES	NO	Bmp1-other	893	568	33-598	1-568	79.4014084507042	0.0	NA	NA	NA	Rank3	NO	NO	NO	NO	NO	NO	CTTAATTTTTGCTGCATCAAATGCCTTTTGTACTGCTTGAACTTCAGCTGAATTTGCACCATATTTATTAGTTGCCACTCGAATACATGCTGATCTCAATTCTTTGAAATTAGAAGTCATGTTTAACTCATCTGTATTGGCGTAATAGAAAATATCAAACATTTTATCTTCACCAATCCCTTTAACAGTTACACCGTTATGAGTTCCGCCTTTTGCGATGAGATACGCAACTTTATTAATAATGCTTGAATTAAAATGAACGCCACCTTGATCCCATCCGTTAAAATCATTAAATTCACTGTAATCATCTGGATAAGGTACTCCAAGTGAAGATGGAACAGAAGCTGGGTTTTCCATATCACGGAAGACAGATCCAGTTTGTTCTCCCATCGTCCAGTT…	CYINCVFSLFFDRNSKYTLYKLSISKIIRGEKMKNKKTLTKVALTTGLALTAVAPYGVGHAEETDQLQVQIQEESFRSGELTQPSQKAPENVVKDALKEKTEQALSPKQVNGETGVDYKVLQKRGSYDGTTLVRIQQTYEGKEVYGHQLTAHVDNSGVIKSVSGDSAQNLKQEELKKPINLSKDEATQYIYTKYGNDINFISEPEVKEVIFVDENNGQASNAYQVTFEAATPNYVSGTYLINAQNGDMLKNMVQESNLKASEKLVGALKKSKKSSLTSLTGTGKDDLGISRSFGISKQSNGKYALADYTRGQGIETYDVNYRDITKEESYYPGTLATSTSTTFNDPKAVSAHYLATKVFDFYKDKYNRNSFDNQGQKVVSVVHAWDSGDTNDPKNWQNA…	TTCTAATTGCTGAATTAACGAAGAATAGTAACGTGCACCGCCTTTAACGATTTTATACCATGCTTTATTACGACGTTGCGAAAGCCATGGACAGACAATACCTGCTGCAGCATCTGTTGCTTGACCTACTTGTTGACGATCCACGATAGTAACGTTCACGCCAACCTTAGCAAGATAATAAGCAGTAGACGCTCCTAAAATTCCAGCTCCAACTACAATATACGATTTCATTTCAAACACCTTTTCTCTTTTGCTAATTATTTAAATATAAGAACATACTTTAGTATACTGAAAGGAATCCTTTTTACAATGTGCCAAGCTCAATTAATTGTTGCATCATTGTGAATTACCTAGTTTTACTTTTTCTTTTTACGAAATAATTCAATTGTTTTATATCCT…
SIBC40_contigs00000000	lcl|NODE_2_length_423469_cov_19.4231_00782	894	3	10001-12682	NO	YES	NO	Bmp1-other	893	893	5-894	1-893	80.7390817469205	0.0	NA	NA	NA	Rank3	NO	NO	NO	NO	NO	NO	GAGGAAAATAACATGAAAAATAAAAAAGAAATAGCTATAGTTGCATTAACAACAGGATTGACTTTAACAAGCATAGTACCATACGGGATAGGTTATGCAGAGGAAACGGGTCAAATGCAAGTTGATATTCAAGAAGATTCGTTCCGCACAGGAGAACTGACACAACCATCACAAAAAACGCCAGAGAATGTAGTGAAAGATGCACTTAAGGAAAAGGCGGAGCATGTTTTGTCACCAAAACAAGTTAGTGGAGACAAAGGGGTAGATTACAAGGTTCTTCAAAAACGCGGTTCATATGATGGGACTACACTTGTGCGTTTGCAACAAATATATGAAGGAAAAGAAGTATATGGACACCAATTGACTGCTCATGTAGATAAAAAGGGTATTATTAAAAGT…	EENNMKNKKEIAIVALTTGLTLTSIVPYGIGYAEETGQMQVDIQEDSFRTGELTQPSQKTPENVVKDALKEKAEHVLSPKQVSGDKGVDYKVLQKRGSYDGTTLVRLQQIYEGKEVYGHQLTAHVDKKGIIKSVSGESAQNLEKEDLKNPINLSNEEAKQYIYKKYGNDIKFISEPEVKEVIFVDENNGQASNAYQVTFAAATPNYVSGTYLVDAHNGVMLKNTLQESDLKVSEEQVESLKENKKSNSISLTGTGKDDLGITRIFGISEQSNGKYALADYTRGQGIETYDVNYRDINFEERYYPGILATSTSTTFDDPKAVSAHFLATKVYDFYKDKYKRNSFDNKGEKIVSVVHAWHSGETDDPKNWGNAFSANINNVSMLIYGDPMVRAFDIAGHEF…	TTGTGATGTTGTAAAGCTTGCTAATAGTGCTGGGGTAGTTACAGTAATTATTTCAGTTTGTAAAATTGAAGCGATTGAACCACTGTTAACATAAGAAACATAGCATAATTGGGCTATGTTTTTTGTAAAGCCATTCTTATGAATGGCTTTATTTTCATTTCGTATAAAAGGAGAATATGTTCTATATATAGAAATAAGTTTGAGTAAATATAGAATGGTGTATGAAAGGAGAATGAAGTTGATTAAACTAGAACCCTTTAAACGATCCGATTTCAAACAATTAATAAATTGGATTGATTCCGAAGGTTTTTTAATACAATGGTCAGGAAATGCATTTACATATCCTTTAAATGATCAGCAATTAGAACAATATATAGAAAGTACAAATACACTTGCATT…
SIBC40_contigs00000000	lcl|NODE_3_length_361455_cov_25.5684_00671	320	2	10001-10960	NO	YES	NO	Zwa6-other	310	299	16-309	5-302	34.1137123745819	5e-58	NA	NA	NA	Rank1	NO	NO	NO	NO	NO	NO	GGGGGAAGTTTCATGTCAACTGTACAAGTACCGAAATTAAATACGAAAGATCTTTTAACATTAGAAGAACTAACGCAAGAAGAAATTATTTCTTTAATTGAGTTCGCTATCTATTTAAAAAATAATAAGCAAGAGCCTTTACTACAAGGAAAAATATTAGGCCTTATCTTTGATAAGCATTCGACTCGTACTCGCGTATCTTTTGAAGCAGGAATGGTACAGCTTGGGGGACATGGAATGTTTTTAAATGGAAAGGAGATGCAAATGGGAAGAGGGGAGACCGTTTCAGATACTGCAAAAGTATTGTCTCATTATATTGACGGGATTATGATACGCACATTCTCGCACGCGGATGTAGAAGAGCTTGCAAAAGAATCGAGTATTCCTGTTATTAACGGT…	GGSFMSTVQVPKLNTKDLLTLEELTQEEIISLIEFAIYLKNNKQEPLLQGKILGLIFDKHSTRTRVSFEAGMVQLGGHGMFLNGKEMQMGRGETVSDTAKVLSHYIDGIMIRTFSHADVEELAKESSIPVINGLTDDHHPCQALADLMTIYEETNTFKGIKLAYVGDGNNVCHSLLLASAKVGMHMTVATPIGYEPNEEIVKKALAIAKETGAEIEILHNPELAVNEVDFIYTDVWMSMGQEGEEEKYTVFQPYQINKELVTHAKQTYRFLHCLPAHREEEVTGEIIDGPQSIVFEQAGNRLHAQKALLVSLFKNVEELS	AAACGATTAATATTGACTCATATTAGTTCTCGTTATCAAGGAGATACATATAAGGAATTATTGAAAGAGGCAAGAGAGCTATTTTCTAATACAGAAATAGCTACAGATTTAAAATCATTTCCAGTGGACAGATAATAATGTTGTGAAAAAATGGTGACGAAAGGTTGCCATTTTTTTATTTCTAAAAAAAAATAAAAATAAAACTGTTATCATTTTATGCTTATATAGGATGAAACAGAAAATTTTAATGATGTAAAGATATAAGATGAAACTACATAGTATCGAGTATTTAGAAAAACTGTTATATAAGTCAGACGACATACGAGTAGTACAAATAGCAAAAATGGATTGTTATTCAGAACTTTTAAAATTCATTAAAAGTAAGCGTTTTATTAAAAA…
SIBC40_contigs00000000	lcl|NODE_7_length_244442_cov_21.7301_00021	310	-1	10001-10930	NO	YES	NO	Zwa5A-other	325	309	6-305	2-301	29.7734627831715	6e-33	NA	NA	NA	Rank1	NO	NO	NO	NO	NO	NO	TTCAAATAATCCCATACTCAAATAACGTTCCCCTGTATCAGGTGCAACACATAAAACTTTTTTTCCAGTGCCTAAACGTTTTGCAATCATAATTGCGGCATAAACAGAAGCTCCGGAAGACGGCCCTACTAATAAACCTTCTTGTCTAGCTAAGTTTCTCATCGTCGTTAAAGCCTCTTCATCTGCAATTTGAATAATTTCGTTATACACTTCTGTATTTAAATTTTTCGGGATAAACCCCGGACTTGTTCCTACTAGTTTATGAGGACCTGGCATACCGCCTGATAAAACGGGAGATCCTTTCGGTTCTACTACTGCAATATATAAGTTTGGTAGTTTCTCTTTTAATGTTTCCCCAGTCCCTGTAATAGTTCCGCCTGTTCCTGCCGTTGCTACAAA…	NRGCTMKLCENVTELIGDTPVIRLSKFIPEDAADVYVKLEMFNPSRSVKDRAAYNLLHVAEENGLIKPGDTIIEPTSGNTGIGLAMNAAAKGYKAILIMPDNMSKERINLLKAYGAEVVLTPAEQRMPGAIAKALELQKQIPNSFIPQQFENPANPNIHRYTTALEIYEQMDGELDAFVATAGTGGTITGTGETLKEKLPNLYIAVVEPKGSPVLSGGMPGPHKLVGTSPGFIPKNLNTEVYNEIIQIADEEALTTMRNLARQEGLLVGPSSGASVYAAIMIAKRLGTGKKVLCVAPDTGERYLSMGLFE	AATATTTTTGTTGACTATGACACTGGTGTCATACTTTAGAATTAAGTTTGAACATCTGAAAGGAGGCATTTTCATTGAAGAAAAATGACCAAAGTGAGAAAAAACAAAATATCAGTCAAGTATCAGATACAGATGTATCTGTGATGGAGAACCCGCACCGTTCACCTGTTACAGTTATCGGCTTAGGTCCGATGGGCCAGGCGCTAGCTGGTGCATTCCTGATGAACGGTCACCCTACGACATTATGGAACCGAACTGCCGAAAAAGCCGATTACCTTATTTCTCAGGGGGCGACCCTTTCAAATTCAGTCACCGGCGCGGTCTCTGCAAGCCCCCTGGTGATCATTTGTGTTCTGGACTATAATGTCGTCCATGAAGTCCTTGGCCCCGTGGGAGATG…
SIBC40_contigs00000000	lcl|NODE_7_length_244442_cov_21.7301_00068	661	-1	10001-11983	NO	YES	YES	Cry1Ie5	719	649	12-660	1-649	76.1171032357473	0.0	Cry.hmm	1340	1.8e-233	Rank2	YES	YES	YES	NO	NO	NO	ATTTTCCTGAAATTCTACCTCTGCTGGAACAAATTCAATTCTATCTATATAAACTTCGTTTCCTGAAGCGAAGCTTCCAACACCTAATTTGAATGTGCTTTGCGCATCTGAAAAGCTAAAAGGGGTAGTAAACCCTGCCGTTCTAAAACTTCTAGATTCTAAATCCTCTCCTCTATTCATAGTTGCTGGAAAATTTGCCTGATTAATACTTTTCCCGTTAATTGACGTATAAAATTGTAAATCTGTAGTTGAAGCATAACGAATCCGTACGCGATATCTTTGTGATAATGGTCCAGAAATATTTACTCGCATATCTCCAAATGTGCCAATATTCGTTCTTCTAAGGAGGTCTCCTCCTGTGAATCCTGGTCCTTTGACAACAGTGGCACCTGAACTGAT…	KLKLIERGGINMKSKNHNKYQSLSSNVTVDKTFTDLLKDETNMELQNINNEDSLRVSDYESIEPFVSASTIQTGIGIAGKILGTLGVPFAGQIASLYSFILGELWPKGKNQWEIFMEHMEEIINQKISTYARNKALTDLKGLGDALAVYQESLENWNENRNNTRARSVVKSQYIALELMFVQVLPSFAVSEEEVPLLPIYAQAANLHLLLLRDASVFGREWGLLPSEISTFYNRQVERAFEYSNHCVKWYNIGLRRLKGSDAASWVRYNQFRRDLTLGVLDIVALFPSYDTRVYPIKTNSQLTRELYTDAIGAVHPNPSFASWTWYNNNAPSFSAIEAAVIRSPHLLDFLTDLTVYSSLFRWSQTSYMNAWSGHKLQFRTIGGALKASVQGSTNSAITP…	ATAGGGCGCTTAATTCGGCGTGAAGATGATAAAGGCATAGTTGCTATTTTAGACAGTCGTTTACATAGACAGAATTATGTAGCAAAAGAAATAGTCTTTAATGCTTTAAACCCTTCCAATGTGCTCTTTACCTATAGTAATCTTGAATATGAGTGGAGAAAATTAAACGATTAAAAGGGGGAGATTCCCCCTTTTAATCGTTTATATATACCTGGATAATTAATCTTTTGTTGCCCACGTAATTCTTTATTCTCATTTTTTATACGTCGTTTTAAGGAGGTAATAAACGCACCTTTATTTCTATCGTTCATTTCCCGCTTTAATTGTTTTGGATTAGTTACTTGTAATTCTTGATACCAAAGCATTTCAATTCTATTTCTCAGATTTTCCATTTTATAC…
SIBC40_contigs00000000	lcl|NODE_7_length_244442_cov_21.7301_00139	213	-2	10001-10639	NO	NO	YES	NA	NA	NA	NA	NA	NA	NA	Cry.hmm	1340	9.2e-34	Rank1	YES	NO	NO	NO	NO	NO	ATATTCGTATATACACTCATGCAATTTCTTCATATAACTGTTTTTAACTTTTTCCTCAAGTTTCAATGTGTCTGCTTTTTGCACTACATCATGCAATAAAGCTATATCAAGGTTTGATGCTTGTGTATAAAGCGATAACGCATGAAATCTAGACTCTTTTTTCTGAAATTGTGGGAGTCTCTGTCTAATATCTTCATTTACATTAACAAACTGAACAAAGATATCTTGTTCTGGTGTAATACGAGATGAAATAGAATCATTTGATTTATTATAATAATCTTCTAAACTTTTACGGAAATCATCACCAACTTTTATTAATCCTATTAACTCAGCCTGTACCAGCTGAGAATCGTAATCTGAAATTTTTTGATCAATGACCTGGTTTACGTACTCTTTTGT…	ITKALQKAIGTDIAKTTKNIIDGNFTAVDVANLIFDVTSTTIGGLLDLIPVFGPFVSSIFTTVFSFLTKGEDGSKKLWEKTKEYVNQVIDQKISDYDSQLVQAELIGLIKVGDDFRKSLEDYYNKSNDSISSRITPEQDIFVQFVNVNEDIRQRLPQFQKKESRFHALSLYTQASNLDIALLHDVVQKADTLKLEEKVKNSYMKKLHECIYEY	GTAATTATATATACTAATTTAAATATTAAATTAAAATGATATAAATCCATGGAAGGCAACTTACTTGTTAAGTTCAATCATCTAAACAACTTCTTTTTAACTTAATGTCTTTATATTGTAAACAGTAATAAAATCTGAATCCATTAAATACCCTACTTATTTAAGTTTACTAAATCCCCTATCATTTATCTTCTTTTTTATTGTGTTTACTTTTTTTACCTAAAGTTTCAACTGCATCAATTAAAGATTGTGGAAGTGGGATGCCTATACGTCCAGCATTTTCTGAGATAGACAATAACTCATTTCCCATGAAGAAAAAGATTGTGGCTTCTCGGATGGCACTATTACTTTCAAATACCATATCTATTTGAGTTGCAACGCCTACTAAAAGAAATAACA…
SIBC40_contigs00000000	lcl|NODE_8_length_239110_cov_22.7001_00036	516	-1	10001-11548	NO	YES	YES	Spp1Aa1	506	502	15-514	5-505	79.0836653386454	0.0	Spp.hmm	506	5.9e-290	Rank3	NO	NO	NO	NO	NO	NO	ATGACTAATATTAGCAGTTGGGTATAACGTTGTTCCTCCAATTGAAACCTTTATTTCATTTGTTAACGGAACATTTTGTTCATTAATAATTGTTCTCCACCATTCCCATGCAAGACCTGTACATTCTCTTGCTACGATTTTTATATTTTTTGAATTTGGTGGAAGAGGGATAACTGTAGAGTAATGAGCTGTTTTGTCTTTGCCGCTACCATCCCATGTTTTATGTGTTAGTACTTCTTTCCCATTTTGATCAAATGTGAATTCATCCCAAGATACATCAAATTGAGCAACGTAAGCACCGTAATGATCAAGTGTCATTTTGGCACTTGAATATTCTGTAGTTGTCGTCTCGATATAATCTGTATTGTTATGAACAGCAGCAGTTGCATTATCTTTTAA…	KKNGVIFLNNKKNTKGRKFLACLLVSLCTIHYSSISFAETQIGNANDINKNASSIDTGIANLKYNNQEVLAVNGDKIESFVPKESINSNGKFVVVEREKKSLTTSPVDISIIDSVVNRTYPGAVQLANKAFADNQPSLLVAKRKPLNISIDLPGMRKENTITVQNPTYGNVAGAVDDLVSTWNEKYSTTHTLPARMQYTESMVYSKSQIASALNVNAKYLDNSLNIDFNAVANGEKKVMVAAYKQIFYTVSAELPNNPSDLFDNSVTFDELTRKGVSNSAPPVMVSNVAYGRTVYVKLETTSKSKDVQTAFKALLKNNSVETSGQYKDIFEESTFTAVVLGGDAKEHNKVVTKDFNEIRNIIKDNAELSFKNPAYPISYTSTFLKDNATAAVHNNTDYI…	GGGCGAAAGAAAATTTTATTTATTTCACTGTCATTATTTTTAGCTGCTACTGTTATGTATTTCGGTGCACAAAGTTTATTCTTATTACTTGCCCTTCGCTTCTTACATGGTATTGGGTTCGGTATGGCAACAACTGCAACTGGTACGATTGTCACAGATGTTGCGCCAGATCATAGACGAGGCGAAGCACTTGCCTATTTCGGCGTATTCATGAGTTTGCCGATGGTAATTGGTCCTTTTTTAGGTTTAACAATTATTTCTCATTTTTCATTTACTGTACTATTTATCGTTTGTTCCGTATTTTCATTGCTTGCATTTTTATTAGGACTACTTGTAAATATTCCGCATGAAGTACCAGTGAGCAAACAAAAACGAGAAAAAATGAAATGGAAGGACTTA…
SIBC40_contigs00000000	lcl|NODE_8_length_239110_cov_22.7001_00088	742	-2	10001-12226	NO	YES	NO	Enhancin-other	742	742	1-742	1-742	95.6873315363881	0.0	NA	NA	NA	Rank4	NO	NO	NO	NO	NO	NO	CTCATTATATAAGCTATCTTTATATTTATTCATATACATTATTTTTTGTGGTTCTGATAACATATTTATTGCCATCCACACATTCTTTTTCATTTCTAATTTTTGCATTGGTATCTCTTTTAAAAAGGGATTACTTATAATCGCTTCCATTTCTTCATCAATTCTTTGTATAAGATTTCTTTCTGGATTATTTTGCAAATAAGTATTTTTCAATCCCCATTTTGTCATTATAAATTCATTTGTTTTATTCATAGGATTAATAATGGCAGCTTTACTAGTTAATCGTTTTTTTACTTCATCATGATAGATTTTAATTTTATATCCTTCTTTTAGTGGAATGGTATCTTTTACAATCGTTACATTTGTCCCTTCCATTTCCTTCGTATAAATTTTTTCACC…	MKRLLVIGIMYTMFFLIGNIHLHADERTNVKEITSLEEPTWVFQAGISKGKYHDRQDLGFILQRNTPLKVRQTNPNFKDKLTVRLLSNDSKNEKSIQVGNEWITIQGDTPLVPFIDTPYGEEPALLEYQVGNESATKPLPIYKQQGSVYQFFRTWDQFDGEYALIQGESFQLFIPKKDKELVRSLKDFQSLDELIAYYEDIFAMYDSIIGLDGSTVENKKSQNRYFLKADISGAGGAYYGANWTANSTDSTKMWLDKLSWGTLHEIAHGYQAGFDNQGIFTGEVSNNLFGVQYQYSKYGKKADQVGWLFNFGKKEQVERNLYNALMKENKNYDDLDLRQKLILLTMAKQKAGNEAFAKMYQGYRKLASNAAFKKGDHSLPDLMNQYYSENVQVDFTPVF…	TTTGAACAACATTTTCTGTCGTAAATCCAAATAGATTCATGACTTCAGCTCCAGTTCCTGAAGCTCCAAATGTTTCAATTGATAATATTTTCCCTTCTTGTCCTACATAACGTTCCCAACCGAGAGATACGCCCATCTCAAGAGATACTCGTTTCGTTACAGAAGACGGAAGAACGGATTCCTTATATTCTTTCGATTGGCGATCGAATAACTCCCAGCTTGGCATTGCAACGATACGAACAGAGACATTGTCTTCTTCTAGTTTCGCTTTTGCACTAGCAGCTAAGGATACTTCAGAACCTGTCGCAATTAAAATTACATCCGGATTTTCATTCGTTTGTGTTAATACGTAAGCCCCTTTAGAAAGATTCTCTATGTTTGCTTTCGTTTCATGAAACA…
SIBC40_contigs00000000	lcl|NODE_8_length_239110_cov_22.7001_00164	583	-3	10001-11749	NO	YES	NO	Bmp1-other	893	575	18-583	3-568	61.0434782608696	0.0	NA	NA	NA	Rank2	NO	NO	NO	NO	NO	NO	AATATAAGCTGCTTTAAATGCTTGTTGAACAGCTTGTACTTCTAATGAGTCTTTACCATATAAATTCGTTGCTACACGAATACAAGCTTCTTTTAATTCTTTAAAATCAGAAGTCATATTTAATTCATCGGTATTTGCATAATAGAAAATATCAAACATTTTATCTTCCCCAATGCCTTGTACATTTACTCCATTATGATTTCCGCCACTAGCAATTAAATAAGCTACTTTATTTATAATGCTAGAGTTCGTGTGTACACCACCATAATCGTGATCAGCATCAATAGGTAAATTGTTATAATGTCTATAATCTTCTGGATATCTAGAAGAGATAGATGATGGGTTTTTCATATCTCTAAATATACGACCTGATTGTTCCCCCATAGTCCAATTGAACTT…	NCKIHLFNLIIRLKRSKNMKNFVKVGLTTGVVLSAIMPYGGVHAATEDLKVETKEDTFRTGNLTAPSQKSAENVVKDALKGKTEQALSSKQVNTESKVNYNVTQSRKSYDGTTLVRLQQTYEGRDVYGYQLTAHINDDGVLTSISGDSAQDLQQQEDLKQPITLSEEDAKKQLFKIYGDNLTFVEEPEIKQVVYVDENTNKATNAYQITFSASTPEYVSGTVLIDAFVGDLLKELVQKLGIQVDSSIVQSATANKSQDPSKLTGTGKDDLGMNRTFGITQRSDGTYTLADYSRGKGIETYTANYKDYNNYRRNVWGYLDDLVTSNSTNFTDPKAVSAHYLATKVYDFYQEKYSRNSFDNNGQKVISVVHGWNTNGKNIGNPKQWFNAFSNGAMLVYGDP…	TTCACATAGTAAGACTCCAAACTCGGGATCCAAGTTAAACGATGAAGTTACCTAGGAATCTGTCCTCTCATGAAAAGCAATTTTCGGAAATCCTCTCACTTTTATACATTATAATTTAGGTGCTTTCGCCCAATCTGCAGCGAACTTTTCAATACCTTGATCTGTTAATGGATGCATAGCAAGTTGTTCAATTACTTTATAAGGAATTGTTGCAATGTGAGCCCCTGCCATCGCTACACGAGTTACATGATCTGGATGTCTAACAGAAGCCGCAATAATTTGTGTATCTAATTGATGAACATCGAATAATTCAGCAATTTTAGCAACTAATAATACACCATCTTCAGAAATATCATCTAAACGTCCTAAAAATGGAGAAACATACGTTGCACCTGCTCG…

## Sheet: SIBC49_Bt_toxin_digger
Table S5: Detection of pesticidal toxins for SIBC49 using BtToxin_Digger.
Strain	Protein_id	Protein_len	Strand	Gene location on scaffold	SVM	BLAST	HMM	Hit_id	Hit_length	Aln_length	Query start-end	Hit stard-end	Identity	Evalue of blast	Hmm hit	Hmm hit length	Evalue of Hmm	Nomenclature	Endotoxin_N	Endotoxin_M	Endotoxin_C	Endotoxin_mid	Toxin_10	ETX_MTX2	Gene sequence	Protein sequence	Scaffold sequence
SIBC49_contigs	lcl|NODE_10_length_186489_cov_23.9114_00083	797	-2	10001-12391	NO	YES	NO	InhA1-other	796	796	2-797	1-796	97.2361809045226	0.0	NA	NA	NA	Rank4	NO	NO	NO	NO	NO	NO	ACGATATAAACGAACAGCACCTGCAGAATTATCATCAGCTTGTCCTACTACTTCAAACTTCAGGCCAAGGTTCGGTAAAATACGTCCTGCATCTGGAATCTGTTGATTAATATATGTTTTTGAATCATCAAACTTCGGTACACCCGCTAAGCCATCATACGTAAATGTTCCACGCGTTGGAGATACAACTTTCCAAGCTGGTGTTTTGTCGAATGAGAACGCCGCATCAGCAATTTGGAATCGTGTACTACTCTTAACTGTCGGTTTACCATTTAAAGTTCCTACAATTGCTTCTGGGTGAGAATCAACTACGCCAAGGAAACCGTGTCCTGGATGTACGCCAACCCAGTTATCTGTGTAAGCTGAATCCGCATACCATACAACCATACCAGTGTTAAA…	GMNKKPFKVLSSIALTAVLGLSFGAGGQSAYAETPVNKTATSPVDDHLIPEERLADALKKRGVIDSKASETETKKAVEKYVENKKGENPGKEVSNGDPLTKEASDFLKKVKDAKADTKEKLDKPATGTPAATGPVKGGLNGKVPTSPAKQKAYNGDVRKDKVLVLLVEYADFKHNNIDKEPGYMYSEDFNKEHYEKMLFGNEPFTLDDGSEIETFKQYYEEQSGGSYTVDGTVTKWLTVPGKAADYGADAASGGHDNKGPKGPRDLVKDALKAAVDSGIDLSEFDQFDQYDVNGDGNQNQPDGLIDHLMIIHAGVGQEAGGGKLGDDAIWSHRWTVGPKPFPIEGTQAKVPYWGGKIAAFDYTIEPEDGAVGVFAHEYGHDLGLPDEYDTQYSGQGEPI…	AATGGTACATCCACTTCAATCTCTTCTTTCGTAATTGGATGTAAAAAGTTTATCTTCATCGCATGTAACGCTTGCCTAGACATATATTTCGTTCCTCCACCATATAAAACATCCCCAACTAACGGATTACCATTATAGCTCATATGAACACGAATTTGATGGGTTCTACCAGTTTCTAATTGTAACGTTACAAGCGTAACATTTTGTTTTCTAAAATACTTCTCTACTTTATAATAGGTAATTGCTTGATCTCCCTTTGGAGAAACACGTCGTCTCGTCGCATGATGGCGATCTCTTCCGATAGCCGCGTCAATCGTTCCTTGCTTTTTTTTCACTTTGCCTTCTACAAGAGCTGCATATGTTCTTTTAATTTTTCGTTCCATTAATAAACGATCCATA…
SIBC49_contigs	lcl|NODE_11_length_183222_cov_17.1382_00339	895	3	10001-12685	NO	YES	NO	Bmp1-other	893	891	5-895	1-891	80.0224466891134	0.0	NA	NA	NA	Rank3	NO	NO	NO	NO	NO	NO	GAGGGAAATAACATGAAAAATAAAAAAGAAATAGCTATAGTTGCATTAACAACAGGATTAGCTTTGACAAGCATAGTACCATACGAGAAAGGTTATGCGGAGGAAACGGATCAAATGCAAGTTGATATTCAAGAGGATTCGTTCCGTACAGGTGAACTTACAAAACCATCACAAAAAACGCCAGAGAACGTAGTGAAAGATGCACTTAAGGAAAAGACGGAACATGCTTTGTCTCCAAAACAAGTTAGTGGAGACAAAGGGGTAGATTACAAGGTTCTTCAAAAACGTGGTTCATATGATGGGACTACACTTGTTCGTATGCAACAAATATATGAAGGTAAAGAAGTATACGGACACCAATTGACTGCTCATGTAGATAAAAAGGGTATTATTAAAAGT…	EGNNMKNKKEIAIVALTTGLALTSIVPYEKGYAEETDQMQVDIQEDSFRTGELTKPSQKTPENVVKDALKEKTEHALSPKQVSGDKGVDYKVLQKRGSYDGTTLVRMQQIYEGKEVYGHQLTAHVDKKGIIKSVSGESAQNLEKEDLKNPINLSKEEAKQYIYTKYGNDIQFISEAEVKEVIFVDENRGQATNAYQVTFAAATPNYVSGTYLVDAHSGDVLKNMVQESDLKVNEERVEAIQESKKSNFKSLTGTGKDDLGITRTFGISEQSNGKYALADYTRGQGIETYDVNYRDITFEEKYYPGILTTSTSTTFNDPKAVSAHFLATNVYDFYKDKYKRNSFDNKGKKVVSVVHAWDSGETSDPKNWGNAFSANINNVSMLIYGDPMVRSFDIAGHEF…	TTTCAGTTTGTAAAATTGAAGCGATTGAACCATTGTTAACATAGGAAACATAGCATAATTAGGTTATGTTTTTTGTAAAGCCATTCTTATGAATGGCTTTATTTTCATTTCGTATAAAAGGAGAATATATTCTATATATAGAAATAAGTTTGAGGATATATAGAATGGTGTATGAAAGGAGAATGGAGTTGATTAAATTAGAATCCTTAAAAAGATCCGATTTCAAACAATTAATAAATTGGATTGATTCCGAAGAATTTTTAATACAATGGTCAGGAAATGCATTTACATATCCTTTAAATGATCAGCAATTAGAACAATATATAGAAAGTACAAATACACTTGCATTCAAAGTAATAGATGAAGAGAGCAAAGAAGTAATTGGTCATATTTCACTTG…
SIBC49_contigs	lcl|NODE_12_length_177691_cov_24.8242_00258	336	1	10001-11008	NO	YES	NO	Zwa5A-other	325	300	36-328	8-301	29.6666666666667	2e-39	NA	NA	NA	Rank1	NO	NO	NO	NO	NO	NO	AGTAATGTAACAAAAAGGCAACTGTCTCATATAAAGAAAATACATACAGTTGCCTTTTCTTTATTGGCAAATAAGGGGGAGAACACGATGAATGTATATCGTGGAGTTCATGAGTTAATTGGTCATACACCAATTGTGGAAATTACTCGTTTTTCACTTCCAGAAGGGGTCCGTTTATTTGCAAAGCTTGAATTTTATAACCCAGGCGGAAGCGTTAAGGACCGATTAGGAAGAGAATTAATCGAAGATGCGCTAGAAAAAGGGCTTGTTACAGAGGGCGGAACAATTATTGAACCGACAGCTGGAAATACTGGTATTGGACTGGCACTCGCAGCGTTACAACATGATTTACACGTTATCGTTTGTGTACCAGAGAAATTTAGCATTGAAAAACAAGAA…	SNVTKRQLSHIKKIHTVAFSLLANKGENTMNVYRGVHELIGHTPIVEITRFSLPEGVRLFAKLEFYNPGGSVKDRLGRELIEDALEKGLVTEGGTIIEPTAGNTGIGLALAALQHDLHVIVCVPEKFSIEKQELMKALGATVVHTPTEQGMTGAIAKAKELVNEIPNSYSPSQFANEANPRAYFKTLGPELWSALNGEINIFVAGAGTGGTFMGTASYLKEKNVDIKTVIVEPEGSILNGGKAGSHETEGIGLEFIPPFLKTSYFDEIHTISDQNAFLRVKELAQKEGLLVGSSSGAAFHASLLEAEKAAPGTNIVTIFPDSSERYLSKDIYKGWE	CTGTCAAAATGATAGGTAAGTTTATTGTGATTTTTCATCGTTTTGTATAGAAAGATGTACATATGGCCTACAATTGAATAAGGAGGAAGAGTTTTGGTAGAGAATCAAGTGAAAAAGAAGCGTAGACGCATTTTTTTATTCTCGATAATTGCACTGCTTTTAGTTTGTGGTTCAGTCTATGCGTATATTTCATCCGCATTAGGACCGGTTGATAGCGGGAATAAAAAAGAGATTGAAGTAGAAATTCCAAAGGGATCATCTACTAGTAAAATTGGTGAGATTTTAGAAGAAAAAGGTGCTGTGAAAAACGGTACAGTTTTTAGTTTTTATACAAAGGCTAAATCTAAAAATTTACAAGCGGGTACATATTTATTAAATCCTTCAATGAGTGCAAAAGAT…
SIBC49_contigs	lcl|NODE_14_length_148600_cov_18.9745_00300	814	3	10001-12442	NO	YES	NO	InhA1-other	796	796	24-814	3-796	74.8743718592965	0.0	NA	NA	NA	Rank2	NO	NO	NO	NO	NO	NO	CGAATATTATATTGCTATCGGCAAAAATCGATAATTTGCAGACACTGGGGAGGAAATACATTGAGAAAGAAAAAGAAATTAAAACCTTTAGCGGTATTAACAACAGCAGCAGTGCTAAGTAGTACGTTTGCTTTTGGAAGTCATGCAGCGTATGCTGATACGCCACCATCTCTACCAATTGATGAGCATTTAATACCAGAGGAACGCTTGGCAGAAGCGTTGAAGCAACGGGGAGTAATCGATCAATCTGCATCACAAGCTGAGACATCAAAGGCTGTCGAAAAATATGTTGAGAAAAAGAAAGGGGAAAACCCTGGAAAAGAAATCTTGACAGGAGATAATCTTACGCAAGAAGCTTCAGATTTTATGAAAAAAGTAAAAGATGCAAAAATGAAGGAA…	RILYCYRQKSIICRHWGGNTLRKKKKLKPLAVLTTAAVLSSTFAFGSHAAYADTPPSLPIDEHLIPEERLAEALKQRGVIDQSASQAETSKAVEKYVEKKKGENPGKEILTGDNLTQEASDFMKKVKDAKMKENEQAQQPEVGPVAGQSAGLNPGKLNGKVPTTPAKQAEYNGAVRKDKVLVLLVEFSDFKHNNIDQEPGYMYSKDFNREHYQKMLFGDEPFTLFDGSKINTFKQYYEEQSGGSYTVDGTVTEWLTVPGKASDYGADAGTGHDNKGPLGPKDFVKEALKAAVAKGINLADYDQFDQYDQDGDGNKNEPDGIIDHLMVVHAGVGQEAGGGKLKDDAIWSHRSKLGSKPYAIDGTKSSVSNWGGKMAAYDYTIEPEDGAVGVFAHEYGHDL…	TGTGAATATATAATATCGGTATACGATGTATCGCAAGTCGATATATCATGAGGCGATGTATCGGAGGTGGTTATAATGAATACGAAAGCGAGAAAATATATTCCGTTAACTGAGGCGACATATTACATACTGTTATCACTAGTGAAACCAATGCACGGTTATGGAATTATGCAAATGGTAGAAGAGATGACAAATGGAGAAGTAAAGCTCGGTCCTGGAACTTTATACGGGAATACGACGAAGTTATTAAAAGAGAAATTAATTGTTGAAGTTGCCTCAACAGATAGAAAGAAGTGCTATGAGTTAACGCCACTTGGTAAAGAAGTGTTAGAGCTAGAGTATAACAGGTTGCAGAGATCTGTAAGGAATGGGAATAGTATATTAGGGGAGTGAATGGAA…
SIBC49_contigs	lcl|NODE_15_length_127535_cov_17.9752_00060	602	-2	10001-11806	NO	YES	NO	Bmp1-other	893	568	36-601	1-568	79.2253521126761	0.0	NA	NA	NA	Rank3	NO	NO	NO	NO	NO	NO	CTTAATTTTTGCTGCATCAAATGCCTTTTGTACTGTTTGAACTTCAGCTGAATTTGCACCATATTTGTTAGTTGCCACTCGAATACATGCTGATCTTAATTCTTTGAAATTAGAAGTCATGTTTAACTCATCTGTATTTGCGTAATAGAAAATATCAAACATTTTATCTTCACCAATTCCTTTAACAGTTACACCGTTATGAGTTCCGCCTTTTGCGATGAGATACGCAACTTTATTAATAATGCTTGAATTAAAATGAACGCCACCTTGATCCCATCCATTAAAATCATTAAATTCGCTGTAATCATCTGGATAAGGTACTCCAAGTGAAGATGGAACAGAAGCTGGGTTTTCCATATCACGGAAGACAGATCCAGTTTGTTCTCCCATCGTCCAGTT…	FCIMLHKLCIFPFFRQEQQVYFVQAFYFKIIRGEKMKNKKTLTKVALTTGLALTAVAPYGVGHAEETDQLQVQIQEESFRSGELTQPSQKAPENVVKDALKEKTEQALSPKQVNGETGVDYKVLQKRGSYDGTTLVRIQQTYEGKEVYGHQLTAHVDHNGVIKSVSGDSAQNLKQEELKKPINLSKDEAKQYIYTKYGNDINFISEPEVKEVIFVDENNGQASNAYQVTFEAATPKYVSGTYLVNAQNGDMLKNMVQESNLKASEKLVGALKKSKKSSLTSLTGTGKDDLGISRSFGISKQSNGKYSLADYTRGQGIETYDVNYRDITKEESYYPGTLATSTSTTFNDPKAVSAHYLATKVFDFYKDKYNRNSFDNKGQKVVSVVHAWDSEETNDPKNW…	ACTCAATTGGTTGTCCCAGCGCTAACTTAGCAAGTTCTGATCCTAAATATGGACCTGCAGTTAAACCTGAGGCACCTAATCCGTTTGCAACGAGAATACCTTCAAAGTTAGGAAGCGGGCCAATTACAGGTAAGAACCCTGGTGTGAATGGTCTAAATCCAACTCTCGTTTCAAGCATAGTAGCATTTTCTAAGCCAGGTGCAACTGTTAATGCTTTATGGAATACTTCATTTAAACCACCAGCCGTTACACGGTGATCGAAACCAGTATCATTCTCATGTGTTGCACCAATTACGACATGGCCATTGTCAAATGTTAAAATGTATTGATCATTTGGCGGCATAACAACTGGCATATTTTCTGTTGCTGTATTTTCCATTTGCAAATGAACAATTTGTC…
SIBC49_contigs	lcl|NODE_1_length_552939_cov_21.8355_01003	310	2	10001-10930	NO	YES	NO	Zwa5A-other	325	309	6-305	2-301	29.126213592233	4e-32	NA	NA	NA	Rank1	NO	NO	NO	NO	NO	NO	AATAGGGGATGCACTATGAAATTATGTGAAAATGTTACAGAATTAATAGGAGATACACCTGTCGTCCGTTTATCTAAATTTATTCCAGAAGACGCAGCAGATGTGTATGTAAAACTAGAAATGTTTAATCCATCACGCAGTGTGAAAGACCGTGCTGCCTATAATTTATTGCACGTTGCAGAAGAGAATGGTCTTATCAAACCAGGAGATACAATTATTGAGCCAACAAGTGGTAATACAGGAATTGGTTTAGCGATGAACGCGGCTGCGAAAGGATATAAAGCGATTTTAATTATGCCGGACAATATGTCAAAAGAGCGTATAAATTTATTGAAAGCATACGGTGCAGAAGTAGTTTTAACACCGGCAGAACAAAGAATGCCAGGAGCAATTGCGAAG…	NRGCTMKLCENVTELIGDTPVVRLSKFIPEDAADVYVKLEMFNPSRSVKDRAAYNLLHVAEENGLIKPGDTIIEPTSGNTGIGLAMNAAAKGYKAILIMPDNMSKERINLLKAYGAEVVLTPAEQRMPGAIAKALELQEKIPNSFIPQQFENPANPNIHRYTTALEIYEQMDGELDAFVATAGTGGTITGTGETLKEKLPNLYVAVVEPKGSPVLSGGVPGPHKLVGTSPGFIPKNLNTEVYNEIIQIADEEALTTMRNLARQEGLLVGPSSGASVYAAIMIAKRLGAGKKVLCIAPDTGERYLSMGLFE	AGTGGAGAGAAGGTATTACTTTTGTTGAGGAAATTTCACTTGATGTAGGAATCGCATCGTATAGTGCTCAAGTAGAGACTTTGAAAAGAAAACTAGAGCAACTAGAAGCAAAAGAACACAATAAAATGGAAGACTGAAAAAACGTTCATAATAAATAAAGGGGTAGAAGAACATGGAACAATCAAAGGGTATTAAGATTGTCTTTTTAATGTGCTTAGGTATATTTCTTTGTATGATTGATACGACAATTATGAATATAGCTTTACCAGCGATACAAACGAGTGTAAATACTTCATTAGAAAAGATGTCTTGGGTATTAAATGTTTATACAATGACAATAGCTGTACTCGCTATTCCGCTAGGACGGATAGCTGATATTTTTGGGAAAGCAAAGATGTA…
SIBC49_contigs	lcl|NODE_31_length_47836_cov_49.7812_00014	894	-1	2039-4720	NO	YES	YES	Cry13Aa2	803	738	14-713	11-727	35.6368563685637	9e-126	Cry.hmm	1340	5.4e-61	Rank1	YES	NO	YES	NO	NO	NO	ATTGGTTACAACCTGAATTTTTAGATGCCCTGATATTGGCCCAAAAGTTGTTGGTTTCAATACAATCTTCGTTGTACTAGCCACTGAAACAGTTTGATTTTGCTCCCCTGGTCCAAAATCTATAGAACGTACAACGGTGCCAGTATTATCTTGAAACTGAAGAGTTGCTATAGAAGAAATAAAATCACTATCGAGTACAATGTCTACCGTACAATTCCCCATAGGCTCTGTTGAGGACCACAACACTTGTTCCCCATTAGCATTGTAATCTATATCAACTAATGTTTGCCCTCCTAATGTACAAGGCTTTATAGGCTCCTGGCAGTTAATTTTACCAATAATATTACGAAGCACAACATAATCATTCGCAACAAAACGAATTTTCTCTACATTTTGCGG…	RSEVMATVSELYPVPYNVLAISPSRLSSNWDEFQDIFNGVKEAFGEFQKTGQLQKEAIKQGWNAYREGKIDYLALVKASLSIVGLIVPGGEAAVPFIGMFLDFVWPKLFGGASNDETTLLNVINDVVNQILDKKLSEQQLQTVNNVLNGFQTQMLDLNQKILSATFDATTQKPRTPSASDMINVYNEFNLEQGLIHNDLYEFILKDYEDITLPMYVMAITIKLLSYQAFIQFANQWIDTVYPDTTSGEGYTFKTNLDAAKTKMQDDIDTASQHVLTVFQDHMVPAGVNKLQHNLHNQYVNTMVLQCFDFVAMWPTLHPDVYPANTSLDLTRVLFSDIVGPDEVHDGKVTLYNIFDNDNPKGYDHGSINMEDILYLRKELEQVSIFSHEDGTYCWPYGIG…	TGTTTTGAAAAATCGTGTCGATGGCTTGTTGATATGTCCCTTGTTCGATGCCCGTTTTTAAGTTTTGTAAGAGGGATTCAGACGTAGCAGCCTCCGTCTCTAATCGTGCAGCCTGGAATTCAGCATCAGAACGGGGATATAAGTCTTCTATTCTTGTCATGTAAATCACCAACCTTTTTCGTAATAAAAACCAATCCCTAGATAATATATGCCCCTTTTTTGAGTCTGAAACATATAAAATTTGGGCGTTTGTTTTTTTGAATAAACGCCTCCGTTAGATACGCAATAGTGCCTTTATGAATGACTTTTCTTGCAACCACATCCTCTTTTTTTTGTATATCCTTGCTGAGCTAAAGAAGCAGGCGTAGTTTTGGAAGATTGTTGATCAGAATGAGCCTG…
SIBC49_contigs	lcl|NODE_31_length_47836_cov_49.7812_00044	514	-3	573-2114	NO	YES	YES	Cry21Ca2	1301	470	43-511	833-1298	57.8723404255319	0.0	Cry.hmm	1340	1.2e-153	Rank2	NO	NO	NO	NO	NO	NO	CATTCCTGTCATTTCAATCAGTTCAATGCTATCAATTGTCAATCCACCATCTTCAGATGTAATTTCAATTTCAATCTCTGCCGTTTCAAATGTCAAATAGGATAGTTCTTGTTTTTGCATGTTTTTTTGAGAAAATACCATCGTTTCTACCTGTTCTCCTGTTGTTCCATGTTGGAGGGTAATTTTCCCTTTTCCTTTTCCGCGTACGCGAAGTGTATATTCTGTATCTTCATCAAAATTTGTAATTTGAACGTTTTGTGCGGCACTAGAATCCCAATGCGGAAGGAATAAGGCTTTATTTTCTCCTGATACCAATTGAACTGTTGCGCCTCCCTCTACCGTCCAGTTCATTAATTCATTCGTAAAGCTACCATTGTGAATGAGATTTTGACTCTCTAA…	YNEDCIETNNFWANIRASKNSGCNQLIGRRIQMKDIRIANPIFIQKDDLNKITSQVNQLFTSQAMDTLLPTVTDYWIDQVVLKIDALSDDVFGKEKKELRKFVNKAKQLSKSRNLLVSGGFDNLAAWFLGRNVRTVEDGQLFKGEHLLLPPPSLFPSYAYQRIDESKLKSNTRYNISGFIAQGEFLKIMVSRYGKEIERILHVPYEEAFPITSEATGNCCMPTFAAPSCDDNTKHSHFFSYSIDIGSLQPDINLGIEFGIRIENPSGFAKVGNFEIREERPLTASEIRKVQKVETKWKKEWEQERADVTAKLQPVIDQINALYVNNDWNGLVRPHIVEADIHAITIPDLPKQRHWFMTDREGEHRSITEQMQQALTRAMNLLESQNLIHNGSFTNELMN…	TGTTTTGAAAAATCGTGTCGATGGCTTGTTGATATGTCCCTTGTTCGATGCCCGTTTTTAAGTTTTGTAAGAGGGATTCAGACGTAGCAGCCTCCGTCTCTAATCGTGCAGCCTGGAATTCAGCATCAGAACGGGGATATAAGTCTTCTATTCTTGTCATGTAAATCACCAACCTTTTTCGTAATAAAAACCAATCCCTAGATAATATATGCCCCTTTTTTGAGTCTGAAACATATAAAATTTGGGCGTTTGTTTTTTTGAATAAACGCCTCCGTTAGATACGCAATAGTGCCTTTATGAATGACTTTTCTTGCAACCACATCCTCTTTTTTTTGTATATCCTTGCTGAGCTAAAGAAGCAGGCGTAGTTTTGGAAGATTGTTGATCAGAATGAGCCTG…
SIBC49_contigs	lcl|NODE_31_length_47836_cov_49.7812_00070	96	2	10001-10288	NO	NO	YES	NA	NA	NA	NA	NA	NA	NA	Cry.hmm	1340	8.7e-17	Rank1	NO	NO	NO	NO	NO	NO	ACCCCTGTGCATTGGGATTCTAGTGCCGCACAAAACGTTCAAATTACAAATTTTGATGAAGATACAGAATATACACTTCGCGTACGCGGAAAAGGAAAAGGGAAAATTACCCTCCAACATGGAACAACAGGAGAACAGGTAGAAACTATGGTATTTTCTCAAAAAAACATGCAAAAACAAGAACTATCCTATTTGACATTTAAAACGGCAAAGATTGAAATCGAAATTACATTTGAAGATGGTGGATTGACAATTGATAGCATTGAACTGATTGAAATGACAGAAATG	TPVHWDSSAAQNVQITNFDEDTEYTLRVRGKGKGKITLQHGTTGEQVETMVFSQKNMQKQELSYLTFKTAKIEIEITFEDGGLTIDSIELIEMTEM	TACTAATCGTTTTCGCTGTGTACAAAATGCGTGTTCTCTTTCTATTATAAATTCGGTTAAATTAGGTTTGTTTGTTAAAAATGAGTTTGTTTGACAATTTAAAGAAAATGAAAAATCCATTCCTTTTGAACGATATGCTAAATTAATAAATGGCGTCAGCGCAGCAGCTGAAAGAACATTTGCGTGTAATTTTAAGTTTATAGAAAAATCCACTTTTTTTAAGAGGGTATAAATTTGTGCGGATGTACAGACTTCTGGAATAAGCGTCGCTGAGTGAACTTGATATAAATTAGAATATAGTTTTTGACAAGGAATAATGTCCACATCCCACATAGGAAAAATCACAAGATGATAACCTTTAGATTGTAAGAATTCACAGGATTTTACCAATTCTTTTAA…
SIBC49_contigs	lcl|NODE_31_length_47836_cov_49.7812_00081	1448	3	10001-14344	YES	YES	YES	Cry21Ca2	1301	524	933-1447	786-1300	53.2442748091603	3e-176	Cry.hmm	1340	1.1e-148	Rank2	YES	NO	YES	NO	NO	NO	CTATTTCATATCAAACGACTGCATATATTATCTAGAAATTGGTTTTTATTACGAAAAAGGTTGGTGATTTACATGACAAGAATAGAAGACTTATATCCCCGTTCTGATGCTGAATTCCAGGCTGCACGATTAGAGACGGAGGCTGCTACGTCTGAATCCCTCTTACAAAACTTAAAAACGGGCATCGAACAAGGGACATATCAACAAGCCATCGACACGATTTTTCAAAATATTTCAAGTGGAACCATTGACTATGTCTCATTTGTAGACAGTACCTTACGATTAGCGCCTATGTCTACACCTGAAACCGGTCTTTTCTCCCCCTTAGTTGGGTTATATTTTTCAGGACTGAATCAAATACCTGCAACGCGTGACGTACAAAGTAATGTGTTTCAAGCG…	LFHIKRLHILSRNWFLLRKRLVIYMTRIEDLYPRSDAEFQAARLETEAATSESLLQNLKTGIEQGTYQQAIDTIFQNISSGTIDYVSFVDSTLRLAPMSTPETGLFSPLVGLYFSGLNQIPATRDVQSNVFQALNPLIADALGRALTTDELDHMNAEVSGIRATLIPYQTYMDQIQNVYGGFQHITSQMRQEFMSAVNNVDTILADRLPSLLYTDPAQAMIGLPYFCGFAAMHLQLYKDMIIHGSTWDPEHYNAEVIGAKKAVLQKYIQLYAQEAYAGFTQGLALLGGDDLKPSNTATFSQQKQYIQFLTINALDKARLFPTFDPDLYPYGLTTNIPTNHQFVSSILPGYCMPSSFPSDFDFPISDNGTIRKDPELAAIESDTSTDKTYGSPVFLQIQD…	TATGTCAAGAGGGACTGATAGGTCAAAGGGCCTCGAACTCCAATAAATTCTGCTTTTTTTATTACATTTGTAATCTTTTTAAAATCAATATTTCTATTGTCGAAAAATTCGGTGATAGATATATCTTGTTCTTGGCGGTAATTTTCAATAGAGTGTTCAGTTAAATAATCAATTCCTGTCCCATACCCAAAAACTGGTATGCCTATTTTTTGAGCCTCTTCTACCAAATGTAAAAATAAAGCACTTTGTAATAAAGAACCACCACCAAGTATAATGGCGTCAAAAGGAGTTTTTGTATAAAATTCTTGGATTGATATTTTTTCGAATATTGGAAAAGTAATCACCTTGTATTGTTTTTTATTTGCATAATTCCATTGTTGTAAAGATTGTTGAAAGGCT…
SIBC49_contigs	lcl|NODE_32_length_42588_cov_25.702_00004	700	-1	10001-12100	NO	YES	NO	ChitinaseC-other	688	688	13-700	1-688	94.4767441860465	0.0	NA	NA	NA	Rank3	NO	NO	NO	NO	NO	NO	GTTTTCGCTAATGGATGCATTTACAAGTTCGGCGGGATTACCTGTTCCTGCCCCTCCGATTGTAACCGATCCACCGGGAGGAATTTCACCATTCCATCCTGCATTCGTAATTACGTAATGACTATTTATTTTACTACTAATTTTAGAATCCCAAACTTGCGTTAAATTGCCGTTATAATCAAATTCTAATTTCCACTTTTTAATAGGGATCGTCCCGGTATTTTTTATTACAATCGAGAAATTGTAACCACTTCCCCAATTTGAAGTGACTGAAAAGGTAGCATTGCCATTTCCACCAGGAGGTGTCGTATTAGCATCATCTGTTTTAACTGTAATAGCGGTAGGCTGTGACTTATTTCCGGCAGCATCTTTGGCAATTACTGAAAATGTGTATTCTGT…	SFLSRFILIYWRMPLNISFILKGEMAMKSKKFTLLLLSLLLFLPLFLTNFITPNVALADSQKQGQKIVGYFPSWGIYGRNYQVADIDASKLTHLNYAFADICWNGKHGNPSTHPDNPNKQTWNCKESGVPLQNKEVPNGTLVLGEPWADVTKSYPGSGTTWEDCDKYARCGNFGELKRLKAKYPHLKTIISVGGWTWSNRFSDMAADEKTRKVFAESTVDFLREYGFDGVDLDWEYPGVETIPGGSYRPEDKQNFTLLLQEVRNALTKAGAEDGKQYLLTIASGASQRYADHTELKKISQILDWINIMTYDFHGGWEPTSNHNAALYKDPNDPAADTKFYVDGAIDVYTNEGVPADKLVLGVPFYGRGWKSCGKENNGQYQPCKPGSDGKLASKGTWDD…	TTTTATGAAAACACACTTCAATTAATGTCTATGTTTGAGGAATATAATGTGGACTGTAAATTAATTGTGAGAGAAGGTTTGGGGCATCTTTTCCCAGCGGATTTTACACAAATATTAAAGAACATAATGGAAGAATGGACAGCTAAAAATATTTAAACAAACGTTTGATTAAAAAAGCACAAACCCTGTAAATTTGTAGGTTTGTGCTTTTTCTTTAAAACATAATTGATATTAAGAGCATTCCAATTCCTATAGAAGTGAATGTTGCGATTAGGCCTGGAATCATAAAGCTATGATTTAAAACATATTTACCAATGCCAGTTGTACCAGTACGATCAAAGTTAATGGCAGCAACGATTGTTCCGTAGTTTGGAATGAAGAAATATCCATTTACTGCAG…
SIBC49_contigs	lcl|NODE_33_length_37527_cov_57.6417_00028	1036	-3	10001-13108	YES	YES	YES	Cry41Ba2	864	663	127-772	124-708	31.6742081447964	1e-81	Cry.hmm	1340	4e-127	Rank1	YES	YES	YES	NO	NO	NO	AGAGTTGTTAGGTGCTAGCAATAATGTTCCACTAACTTGAAGAGGGTATCTGGAGCTGTCGAAATTGCCAGAAAAGTCTAAGGATACAAAGTCGAATCCGCCATCTGGCGACACATTTTCAAAAATAAAAGTATATTGTTGGGTATCATTATTAGTTTCTACTCGAGTGGCTTTTACCCCTGTTGCAACAGCGTTATCGTTGCGTTTTATATACAGATGTATGGGAGTTGAAGAATTAGATATGACGGTCAAGTTTTGTATACTAAGAGCTAATGATCTATTTTTCTCCCATACTATATAAGCTCTATCATCATTGGCCATTTCATAAGTTACCGTGTGGGCAGGGATAACTACAGTGTTTGGTGTGGACGGATTTATGAGGCCTTGAACATTTTCATA…	VEFCSTLIYRKLTVMVNKKIHADGIHDQISPYINIVLHFTFIKGGYFMPISKEPILYPSVSSTPNEFFTFDWNWGLHKVLDQVTGLVKFIPGIGILAGPYSALLRYVYGDVIDELFPKTDANGNSTTDLTLLFQTFMAAAEQMMDQKISNTVKETAIAQLKALHQDLLVFQQALDNLKNNQNPNDEDKLKSEVQTKFGIVHTFFVNNIAQFTISGYEVELLSTYAQAANLHLMFLRTVQEKGTEWGFAQATIDGYYDSPGSGLGFKQLIEKYTNYCMKHYNDGLQKIKVATVNLCAKRDDNQNDNDNPSYYNQYLYDPYADLGTAICQHSLGSLSTGCGGVNFSSHPICKDEIISSRIHSQYMQSVKNWNQYNEYVQTMQVTVLDLVAIWPYWDYKNYP…	AAATGCCTAGGCAATTAATAGTTGAATAAGGATTTTAGCAGCATATAAAAATCATTTTCCTAAATACGAATCATATATTATTAATGATAAATACTGAAAAGTGAGGGGAGAGCTTTGAATAAAGTATTCCTTTCTGGATATTATGGAGAGAAAAATACAGGTGATGACCTTTTACTTATGTGCGCATTATGGGGATGTCGCACATTCTTAAGCCCTAGCACTATTCAAGTTACAACTGTTCCTGAATTGCATAAAGCATTTTCTTACTCGGCAATTTTTAAAAAAGAAGAGGCGATTCGCAATGAAAATTTACTGAATTTATATTATCATGCTATAACTGCAAAGTATATAGTTTTTGGTGGCGGATCTGTATTTCATTCTACAGATAAAATGACTCGA…
SIBC49_contigs	lcl|NODE_33_length_37527_cov_57.6417_00030	546	-3	10001-11638	NO	YES	YES	Cry21Ca2	1301	468	62-527	833-1296	42.7350427350427	3e-120	Cry.hmm	1340	2e-118	Rank1	NO	NO	NO	NO	NO	NO	GTTCATAGTCGGAAACATACCTGGTCCCTGATCTTTTTCTGAACCATCATTAATTAGAATGATTTCGACTGTATTCACGAGAAACTCATTTGTATCGGAACGTATAGTCAGCGAAATTTGTGCCCCTTCGGGTTGTAGATAGAATTCCTTTGTTTCCATTTGTCTTGAATTTGTAAACACAAGTTTGTTAGTTGTATTTCCATTTTGGATGAGCACACTTCCTGTTCCCTTTCCAATTACTCGGATTACATATTCGGCATCTTCATTGACAACTGGTAAGGATACGTTTGTGCGTATCAAAGAATCCCAATGTTGTAAACGTAACATCGTATTTTGATTGATAGTTTGAAGTGAAACGGTTCCTTGTTTGTACCAAGAGTCATCAAGAGGTTCTAAGAA…	QLKKSKTLLYYTQQLYSTSQIILNVTLSFIYTILFFGQLSSHTIQTKGGHVMTISHVVNPIFTKQEQLDQITNSVNNLFSSSSSSLSQGVSDYWIDQVLLKVNALSDRIFPAQKEQLHQRLAQAKQISKARNLLVGGNFETLERWKLSQNAVLVSDHELFQGYHLELPPAIDPVKHPSYAYQIIAENKLKANTRYYVSGFIAQGYQLEIMVSRYGQEHSQIVYVPAEMAKPISADTEPNCCTPHPCSCAACNEEDIDSHFFQIPIDVKNLYHAQSPGIEIGFKVTSTEGFAKLSNIEVFEGRPLTAAEQRKVLRLENDWKEEQQTKQTEHAQFIQQIQQRFNMLYTTPEHHTLRTETSYQQLLETTIPPFHNIYHWFMPDVPDSDYAFYYDLQQKLERG…	CATATGAAAGATGAATTAGATTACAAAGATTGTCAAACCTTTGAATCCCTTGAGCTCAACATAAAGGATTATATGGAGGAGTATAATTATAATCGTTATCAGTGGACATTAAAAAAGATGGCTCCGATCGAATATCGGAACCATCTTTTAAGTGCTTGATTTTTCAGGGCTTTTTTATTAAACTGTCCATTTTATAGGGTACAGTTCAAAAATAGGGGCCTCTCTTATATATAATTCTATTTCTTTGTTCATACAACAAAATGTATACTTTTCCCACTATTACAAGCACATGTATCATATATATCAATTGGATGTGTGCGTCCTTTAATCGCTTTTTGCAAAACTGTTAGATCCTCATGTAATTCGGAACTAATAATGTAATACAAATCATATGCATCA…
SIBC49_contigs	lcl|NODE_33_length_37527_cov_57.6417_00049	106	3	3-320	NO	NO	YES	NA	NA	NA	NA	NA	NA	NA	Cry.hmm	1340	4.1e-21	Rank1	NO	NO	NO	NO	NO	NO	CAATTGGTATCAGGAGAAAATAAAGCCTTATTCCTTCCGCATTGGGATTCTAGTGCCGCACAAAACGTTCAAATTACAAATTTTGATGAAGATACAGAATATACACTTCGCGTACGCGGAAAAGGGAAAGGAAAAATTACTATCCAACATGGAACAACAGGAGAACAGGTAGAAACTATGGTATTTTCTCAAAAAAATATGCAAAAACAAGAACTATCCTATTTGACATTTGAAACGGCAGAGATTGAAATCGAAATTACATCTGAAGATGGTGGATTGACAATTGATAGCATTGAACTGATTGAAATGACAGGAATG	QLVSGENKALFLPHWDSSAAQNVQITNFDEDTEYTLRVRGKGKGKITIQHGTTGEQVETMVFSQKNMQKQELSYLTFETAEIEIEITSEDGGLTIDSIELIEMTGM	TTCAATTGGTATCAGGAGAAAATAAAGCCTTATTCCTTCCGCATTGGGATTCTAGTGCCGCACAAAACGTTCAAATTACAAATTTTGATGAAGATACAGAATATACACTTCGCGTACGCGGAAAAGGGAAAGGAAAAATTACTATCCAACATGGAACAACAGGAGAACAGGTAGAAACTATGGTATTTTCTCAAAAAAATATGCAAAAACAAGAACTATCCTATTTGACATTTGAAACGGCAGAGATTGAAATCGAAATTACATCTGAAGATGGTGGATTGACAATTGATAGCATTGAACTGATTGAAATGACAGGAATGTAAAAAAAAGGAAAATGAAGGGCGAGGATGTTTGTAGTCCACTTGCCCTTTTACTATAAGTATTAGTGCGCACCTTCTT…
SIBC49_contigs	lcl|NODE_41_length_16778_cov_36.1595_00006	106	-3	16459-16776	NO	NO	YES	NA	NA	NA	NA	NA	NA	NA	Cry.hmm	1340	2.6e-21	Rank1	NO	NO	NO	NO	NO	NO	CATTTCCGTCATTTCAATCAGTTCAATGCTATCAATTGTCAATCCACCATCTTCAGATGTAATTTCAATTTCAATCTCTGCCGTTTCAAATGTCAAATAGGATAGTTCTTGTTTTTGCATGTTTTTTTGAGAAAATATCATCGTTTCTACCTGTTCTCCTGTTGTTCCATGTTGGATAGTAATTTTTCCTTTCCCTTTTCCGCGTACGCGAAGTGTATATTCTGTATCTTCATCAAAATTTGTAATTTGAACGTTTTGTGCGGCACTAGAATCCCAATGCGGAAGGAATAAGGCTTTATTTTCTCCTGATACCAATTG	QLVSGENKALFLPHWDSSAAQNVQITNFDEDTEYTLRVRGKGKGKITIQHGTTGEQVETMIFSQKNMQKQELSYLTFETAEIEIEITSEDGGLTIDSIELIEMTEM	TTTGATTGTTCCATACACAAACAGGTCTCTTTAAAATCGGAATAACTTTGTATTTACGTTTTTTCACCTTTGTAGAAAACACACTTTTAGCGTCTTTAATTGCTTGGTTCTTCACTGCGCTTGGAAGGTTCGCTTCAGCCATTTCAGATACAAGTGTATGAATGACTTTGATATACTCGTAACTACTTTATTCTAATAACTGAATTTGTTCTTTTGTTGGAAGCAATTTAACTTTGACTGTGATTGTTTGTGACACAATTTTCACCCCCTCGTCTTTTGATTTTCAACATACTATTTAATTGTCTCAGTCGATACATTTCCAGCAGTAGAAACAAAATAGGAACGTATCCATAGACTTGGCAAGTGTTGAAGATGAGGAAACTCTCCTCTCAAACACTT…
SIBC49_contigs	lcl|NODE_59_length_2489_cov_62.428_00003	829	3	2489-03-01	YES	YES	YES	Cry12Aa1	1257	120	710-829	750-868	61.6666666666667	3e-41	Cry.hmm	1340	1.1e-55	Rank2	NO	NO	YES	NO	NO	NO	GGCGATGATTTAAAACCTTCCAATACCGCAACGTTTTCACAACAAAAACAATATATACAATTCCTTACAATTAATGCGTTAGATAAGGTAAGACTGTTCCCCACATTTGATCCCGATCTTTACCCGTATGGTCTTACTACAAATATACCGACCAACCATCAATTCGTTTCGTCCATCTTACCAGGGTATTGTATGCCGTCCTCATTTCCAAGTGATTTCGACTTTCCTATTTCTGATAGCGGTGTCGTACGAAAAGATGCCGAACTTATAACCATTGAGAGTGGTACATCCACAGACAAAACGTACGGTTCCCCTGTATTTCTACAAATCCAAGATAGAAATGGCTCGGCATGGGGATGGGGACGAAGAGCAGATCATGGAAAGCAGTACTTTTTGTTT…	GDDLKPSNTATFSQQKQYIQFLTINALDKVRLFPTFDPDLYPYGLTTNIPTNHQFVSSILPGYCMPSSFPSDFDFPISDSGVVRKDAELITIESGTSTDKTYGSPVFLQIQDRNGSAWGWGRRADHGKQYFLFIDLVDPLIGFGAAAAVRFDSNGHPKYDLCSSDPVFGFQFLTDSNRLTTWERVTLPADFIPLLRAPNGYKIRTLHPLYDSSKPATPFGGYVTVFDPLDLPAFGLLAPDSSGNLSVIGIPLESFGEQQGWVVPEWTTGSNVVQLPPGQTITVPIFNVLEGQYTMRVNYACNANVDMVVNIETGTGNSVFSNTLSFSATNSNDFPGKNGYYRNQLITDTLDMGTFSMTIDHIQLTNKGTSDIFLDRLEFIPVASDTAQTGTFIAKEITI…	GGGGCGATGATTTAAAACCTTCCAATACCGCAACGTTTTCACAACAAAAACAATATATACAATTCCTTACAATTAATGCGTTAGATAAGGTAAGACTGTTCCCCACATTTGATCCCGATCTTTACCCGTATGGTCTTACTACAAATATACCGACCAACCATCAATTCGTTTCGTCCATCTTACCAGGGTATTGTATGCCGTCCTCATTTCCAAGTGATTTCGACTTTCCTATTTCTGATAGCGGTGTCGTACGAAAAGATGCCGAACTTATAACCATTGAGAGTGGTACATCCACAGACAAAACGTACGGTTCCCCTGTATTTCTACAAATCCAAGATAGAAATGGCTCGGCATGGGGATGGGGACGAAGAGCAGATCATGGAAAGCAGTACTTTTTGT…
SIBC49_contigs	lcl|NODE_5_length_233839_cov_26.697_00041	320	-1	10001-10960	NO	YES	NO	Zwa6-other	310	299	16-309	5-302	33.1103678929766	9e-55	NA	NA	NA	Rank1	NO	NO	NO	NO	NO	NO	GGAAAGCTCTTCTACATTTTTAAATAAACTTACTAATAATGCTTTTTGCGCATGCAATCGATTACCAGCTTGCTCAAATACGATAGACTGTGATCCATCTATAATCTCGCCTGTTACTTCTTCTTCACGATGGGCAGGTAAACAGTGTAAGAAGCGATATGTTTGCTTCGCATGCTTAACAAGTTCGTTATTAATTTGGTATGGTTGAAACAACGTATATTTCTCTTCTTCGCCCTCTTGCCCCATGCTCATCCAAACGTCAGTATAAATGAAATCTGCTTCATTCACCGCTAGTTCAGGGTTATGCAAAATTTCAATTTCAGCTCCTGTTTCCTTGGCAATCGCTAACGCTTTTTTTACAATCTCTTCATTCGGTTCATACCCTATAGGTGTTGCAAC…	GGIFMSTVQVPKLNTKDLLTLEELTKEEIISLIEFAIYLKKNKQEPLLQGKILGLIFDKHSTRTRVSFEAGMVQLGGHGMFLSGKEMQMGRGETVSDTAKVLSQYIDGIMIRTFSHADVEELAKESSIPVINGLTDDHHPCQALADLMTIYEETNTFKGIKLAYVGDGNNVCHSLLLASAKVGMHMTVATPIGYEPNEEIVKKALAIAKETGAEIEILHNPELAVNEADFIYTDVWMSMGQEGEEEKYTLFQPYQINNELVKHAKQTYRFLHCLPAHREEEVTGEIIDGSQSIVFEQAGNRLHAQKALLVSLFKNVEELS	CACCAGTTTCTTTATCATCATCGTTCTTCTTCGTTATATCAATTGCATATTTAGCAAATTCATTTTCAGATGGTCCAACATATGATATTTTTCCATCTTTCTTTATATACTTTTGTGCATTTGGTGAAGAATCGAATGTTGTATGTAATTTATCGGCAACAATCGGTTTAAACGTCCAATTTTTATCTGCTGCTGGATCAATAACTGGCGTTTCTTGCATATACTTCACAATGATTTGACGCGTTTCATCTTGTGATTGGTATACAACCTCCCCTTTGCTTACACCCGGGAACGTTTGGCTACTTCCACGATAGTTATTTGTAGCGACGATAAACTCTTGATTGTCAGCTACTGGCTTACCTTCATATGTCATATTTATAATACGATTCGTATTAGCAT…
SIBC49_contigs	lcl|NODE_66_length_1630_cov_74.7997_00001	543	-2	1-1629	NO	YES	YES	Cry21Da1	1289	169	376-543	783-944	51.4792899408284	2e-43	Cry.hmm	1340	2.8e-52	Rank2	NO	NO	YES	NO	NO	NO	GGATTCGTCAATTTTTTGATACGCATACGAAGGAGAAAGTACCGTTGGTGGTGGCAATAAAAGGTGTTCCCCTTTAAATAAATCCCCATCTTCTCTTCGGATTACCTTTTTTCCGAGTTGCCATGCAGCAAGCGTATCAAAGCTTCCTCCTATGAGTAAATTTCGTGCATTACTGAGTTGTTTCGCTTTATTGACTACTTTGCGTAATGCCTTTTTCTCTTTTCCAAATACCTCATCAGATAAGGCATCTACTTTCAGGACCATTTGATCAATCCAGTAGTCATTTATTTCGTGAGATAAGGCAGTTTGATCTTGAGTTGCGAATAAATCCTGGACTTGTTTGGTGATTTGATTTAGATCAGTTGGTTCCGTAAGAGATTTAGAGCTAGATGCTTTTCT…	TITVPIFNVLEGQYTMRVNYACNANVDMVVNIETGTGHSVFSDTVSFSATNSNDFPGKNGYYRNQLITDTLDMGTFSMTIDHIQLMNTGTSDIFLDRVEFIPAASDTAQTGTFIAKEVTISNNQQPITIYGGETIYNTIQLVSSLNNITFQFYKKGFLVDTFIPTANTSLSQQVPTGFDRIEVTTSNPNEMVVDILARLTLDSSLPITRQKITLPTDTSPITIDTDPMRMYNTANLLYVRENESDSFEVECQFYQGGNQIDSVTLAAGSSITKQVPVRFDRIDLRATTVDGTHIIEFEGALSFDSSLVPIYSVDQTVNLPPYKQWVYIPGNGDGKGNFADFNFQFLSSIPYYAVVQLVFWRNGEWARQYNVVDGMHVSIEDVPFDTISIRFGNSTTSTK…	GGATTCGTCAATTTTTTGATACGCATACGAAGGAGAAAGTACCGTTGGTGGTGGCAATAAAAGGTGTTCCCCTTTAAATAAATCCCCATCTTCTCTTCGGATTACCTTTTTTCCGAGTTGCCATGCAGCAAGCGTATCAAAGCTTCCTCCTATGAGTAAATTTCGTGCATTACTGAGTTGTTTCGCTTTATTGACTACTTTGCGTAATGCCTTTTTCTCTTTTCCAAATACCTCATCAGATAAGGCATCTACTTTCAGGACCATTTGATCAATCCAGTAGTCATTTATTTCGTGAGATAAGGCAGTTTGATCTTGAGTTGCGAATAAATCCTGGACTTGTTTGGTGATTTGATTTAGATCAGTTGGTTCCGTAAGAGATTTAGAGCTAGATGCTTTTCT…
SIBC49_contigs	lcl|NODE_6_length_208938_cov_24.9519_00055	804	-1	10001-12412	NO	YES	NO	InhA2-other	799	799	6-804	1-799	96.2453066332916	0.0	NA	NA	NA	Rank4	NO	NO	NO	NO	NO	NO	ACGTTTAATCCAAACAGCGCCTGCTGATTTATCATCTGCCTGTCCAACAACTTGGAATTTAAGTCCAAGATTCGGAACTTTTCTTCCTGCGTCTGCAATTTGGTTGTTACTATATACTTTTGAATCATCAAAAGTTGTAACGCCTTGTAATCCAGAATAGTTAAACTGTCCACGTGTTAATGAATTTACACTCCATGCTGGTGTTTGATCAAATGAAAATGCTGCGTCTGCAATTTGCATACCTGTATTACCGTAAGTTGGTTTTCCGTTTAAATTGCCAACAAGTGCCTCTGGATGCGAATCTACAACACCAAGGAACCCTTCACCTGGATGCACCCCAACCCAGTTATCTTTAAAGCTATCATCTGCATACCAAACGACAAGACCTGTATTATACAC…	KERNEMRRKAPFKVLSSLAIAAIIGCTSVMSAPLVYAETPAKEKENVSTTPIDYNLIQEDRLAEALKERGEISPASSKEETKKAVEKYIEKKQGDQANKEILPADTAKEASDFVKKIKEKKMEEKEKVKKPEKNVSPEQKPEPNKKQLNGQVPTSKAKQAPYKGSVRTDKVLVLLVEFSDYKHNNIDQTPGYMYSNDFSREHYQKMLFGNEPYTLFDGSKVKTFKQYYEEQSGGSYTTDGYVTEWLTVPGKASDYGADGSSGHDNKGPKGARDLVKEALHAAAEKGLDLSQFDQFDRYDTNGDGNQNEPDGVIDHLMVIHAGVGQEAGGGKLGDDAIWSHRSKLAIDPVAIEGTKSKVDYFGGKVAAHDYTIEPEDGAVGVFAHEFGHDLGLPDEYDTK…	TAGGTGTACTTACTCTTATTTTCTTATAAGGTGAAACGTACAAATCAAAAAGCGAGTCATTCTATTACACTAGAACGACTCGTTTTTTTATGCATATACTTTCTTTTCTTGACAATACAAACGAATAACATGTTTATTTTGTTGAAATACATCATGCGTTAGGCGGATAATAATAAAATTTCGTTTTATTTGATCATCATGAACAAAAATCTGTTCTCCCTCTTGAAAACGCCACGCACTTTCAAAAGTTGTAATATGATTCCCACTTACAGAAAAAAGCTCATATCGCATATCTTGTTCCCTCTTTCAACTTATAATAATCATAATATCCTTATATTAAATTTAGTATAACTTAATTCTATTAAAATTTATAATTTTTTCTATTTCAAAATATTTTAA…
SIBC49_contigs	lcl|NODE_73_length_881_cov_157.008_00001	293	1	1-879	NO	YES	YES	Cry5Ac1	1220	281	17-293	40-315	37.3665480427046	4e-58	Cry.hmm	1340	8.5e-32	Rank1	YES	NO	NO	NO	NO	NO	GATGCTGAATTCCAGGCTGCACGATTAGAGACGGAGGCTGCTACGTCTGAATCCCTCTTACAAAACTTAAAAACGGGCATCGAACAAGGGACATATCAACAAGCCATCGACACGATTTTTCAAAACATTTCAAGTGGAACCATTGACTATGTCTCATTTGTAGACAGTACCTTACGATTAGCGCCTATGTCTACACCTGAAACCGGTCTTTTCTCCCCCTTAGTTGGGTTATATTTTTCAGGACTTAACCAAATACCTGCAACGCGCGATGTGCAAAGTAATGTGTTTCAAGCGCTGAATCCTCTCATCGCAGATGCACTTGGCAGAGCATTAACTACCGATGAACTTGATCATATGAATGCGGAAGTATCGGGCATACGAGCTACTCTCATCCCGTAT…	DAEFQAARLETEAATSESLLQNLKTGIEQGTYQQAIDTIFQNISSGTIDYVSFVDSTLRLAPMSTPETGLFSPLVGLYFSGLNQIPATRDVQSNVFQALNPLIADALGRALTTDELDHMNAEVSGIRATLIPYQTAMEQIQNVYGGFQHITSQMRQEFMSAVNNVDTILADRLPSLLYTDPAQAMIGLPYFCGFATMHLQLYKDMIMHGSTWDPEHYNAEVIGTKKATLKKFIQLYAQEAYAGFTQGLSLLGGDDLKPSNTATFSQQKQYIQFLTINALDKVRLFPTFDPDLY	GATGCTGAATTCCAGGCTGCACGATTAGAGACGGAGGCTGCTACGTCTGAATCCCTCTTACAAAACTTAAAAACGGGCATCGAACAAGGGACATATCAACAAGCCATCGACACGATTTTTCAAAACATTTCAAGTGGAACCATTGACTATGTCTCATTTGTAGACAGTACCTTACGATTAGCGCCTATGTCTACACCTGAAACCGGTCTTTTCTCCCCCTTAGTTGGGTTATATTTTTCAGGACTTAACCAAATACCTGCAACGCGCGATGTGCAAAGTAATGTGTTTCAAGCGCTGAATCCTCTCATCGCAGATGCACTTGGCAGAGCATTAACTACCGATGAACTTGATCATATGAATGCGGAAGTATCGGGCATACGAGCTACTCTCATCCCGTAT…
SIBC49_contigs	lcl|NODE_77_length_563_cov_124.86_00002	187	2	2-562	NO	YES	YES	Cry21Da1	1289	188	2-187	905-1087	62.7659574468085	1e-75	Cry.hmm	1340	8.4e-62	Rank2	NO	NO	NO	NO	NO	NO	GCATGGCAACTCGGAAAAAAGGTAATCCGAAGAGAAGATGGGGATTTATTTAAAGGGGAACACCTTTTATTGCCACCACCAACGGTACTTTCTCCTTCGTATGCGTATCAAAAAATTGACGAATCCAAATTAAAACCATATACACGTTATACTGTTTCTGGATTTGTGGCACAAGGAGATCCGTTAGAGGTTGTGGTCTCCCGTTATGGAAAAGAAATCGAAAAAACTCTGCATGTTCCGTATGAAGAAGCGTATCCGATTACGGCGGAGCCAACGCCAAACTGTTGTCAGCCAGGAACACCTTCTTCGTGTAACGGTGAGACACCGGATTCGCATTTCTTCCACTACAACATCGATGTCGGTGCCTTACAAACCGAAGCGAATCTCGGGATTTCATTG…	AWQLGKKVIRREDGDLFKGEHLLLPPPTVLSPSYAYQKIDESKLKPYTRYTVSGFVAQGDPLEVVVSRYGKEIEKTLHVPYEEAYPITAEPTPNCCQPGTPSSCNGETPDSHFFHYNIDVGALQTEANLGISLGLRIGETAANTLGLARIGNLEIREERPLTASEIRKVQKVETKWKKEWEQERADV	TGCATGGCAACTCGGAAAAAAGGTAATCCGAAGAGAAGATGGGGATTTATTTAAAGGGGAACACCTTTTATTGCCACCACCAACGGTACTTTCTCCTTCGTATGCGTATCAAAAAATTGACGAATCCAAATTAAAACCATATACACGTTATACTGTTTCTGGATTTGTGGCACAAGGAGATCCGTTAGAGGTTGTGGTCTCCCGTTATGGAAAAGAAATCGAAAAAACTCTGCATGTTCCGTATGAAGAAGCGTATCCGATTACGGCGGAGCCAACGCCAAACTGTTGTCAGCCAGGAACACCTTCTTCGTGTAACGGTGAGACACCGGATTCGCATTTCTTCCACTACAACATCGATGTCGGTGCCTTACAAACCGAAGCGAATCTCGGGATTTCATT…
SIBC49_contigs	lcl|NODE_78_length_551_cov_253.04_00001	183	-1	3-551	NO	YES	YES	Cry21Ga1	1234	183	1-183	991-1172	58.4699453551913	3e-73	Cry.hmm	1340	7.4e-58	Rank2	NO	NO	NO	NO	NO	NO	TTTTCCGCGTACGCGAAGTGTATATTCTGTATCTTCATCAAAATTTGTAATTTGAACGTTTTGTGCGGCACTAGAATCCCAATGCGGAAGGAATAAGGCTTTATTTTCTCCTGATACCAATTGAACTGTTGCGCCTCCCTCTACCGTCCAGTTCATTAATTCATTCGTAAAGCTACCATTGTGAATGAGATTTTGACTCTCTAACAGATTCATTGCGCGAGTCAGTGCTTGTTGCATTTGCTCGGTAATCGAACGATGTTCTCCTTCACGATCTGTCATAAACCAATGTCTTTGTTTTGGTAAATCTGGTATTGTAATCGCATGAATGTCCGCTTCTACGATATGCGGTCGAACCAAACCATTCCAATCGTTATTCACATATAAAGCGTTGATTTGATC…	GLARIGNLEIREERPLTASEIRKVQKVETKWKKEWEQERADVTAKLQPVIDQINALYVNNDWNGLVRPHIVEADIHAITIPDLPKQRHWFMTDREGEHRSITEQMQQALTRAMNLLESQNLIHNGSFTNELMNWTVEGGATVQLVSGENKALFLPHWDSSAAQNVQITNFDEDTEYTLRVRGK	CCTTTTCCGCGTACGCGAAGTGTATATTCTGTATCTTCATCAAAATTTGTAATTTGAACGTTTTGTGCGGCACTAGAATCCCAATGCGGAAGGAATAAGGCTTTATTTTCTCCTGATACCAATTGAACTGTTGCGCCTCCCTCTACCGTCCAGTTCATTAATTCATTCGTAAAGCTACCATTGTGAATGAGATTTTGACTCTCTAACAGATTCATTGCGCGAGTCAGTGCTTGTTGCATTTGCTCGGTAATCGAACGATGTTCTCCTTCACGATCTGTCATAAACCAATGTCTTTGTTTTGGTAAATCTGGTATTGTAATCGCATGAATGTCCGCTTCTACGATATGCGGTCGAACCAAACCATTCCAATCGTTATTCACATATAAAGCGTTGATTTGA…
SIBC49_contigs	lcl|NODE_9_length_187741_cov_20.636_00266	516	1	10001-11548	NO	YES	YES	Spp1Aa1	506	502	15-514	5-505	79.2828685258964	0.0	Spp.hmm	506	6.1e-290	Rank3	NO	NO	NO	NO	NO	NO	AAAAAGAATGGGGTGATTTTTCTGAAGATTAAGAAAAATACCAAGAAAAGAAAGTTCCTTACATGTGTATTAGTTAGTCTATGCACTCTTAATTATTCATCTATTTCTTTCGCAGAAACACAAATCGGTCATGCAAATGATATAAATAAAAATGCTAGTAGCATTGATACTGGTATAGGGAATCTTACATATAATAATCAAGAGGTTTTAGCTGTAAATGGTGATAAAATAGAGAGTTTTGTTCCGAAAGAAAGTATCAATTCAAATGGTAAATTTGTAGTAGTGGAACGTGAGAAAAAATCACTTACAACGTCACCAGTCGATATTTCGATTATTGATTCTGTAGCGAATCGTACGTATCCAGGAGCTGTACAACTTGCCAATAAAGCTTTTGCAGAC…	KKNGVIFLKIKKNTKKRKFLTCVLVSLCTLNYSSISFAETQIGHANDINKNASSIDTGIGNLTYNNQEVLAVNGDKIESFVPKESINSNGKFVVVEREKKSLTTSPVDISIIDSVANRTYPGAVQLANKAFADNQPSLLVAKRKPLNISIDLPGMRKENTITVQNPTYGNVAGAVDDLVSTWNEKYSATHTLPARMQYTESMVYSKSQIASALNVNAKYLDNSLNIDFNAVANGEKKVMVAAYKQIFYTVSAELPNNPSDLFDNSVTFDELTRKGVSNSAPPVMVSNVAYGRTVYVKLETTSKSKDVQAAFKALLKNNSVETSGQYKDIFEESTFTAVVLGGDAKEHNKVVTKDFNEIRNIIKDNAELSFKNPAYPISYTSTFLKDNATAAVHNNTDYI…	TTTGCTTTACTTGCATTTGATACGAAAAAATATGAAATTCCAGTAGATTCAAAATGGAATCGAGTTGCTTTAGTAGATGCACTTTTAAACGCGCAACATACAGATGGCGGCTGGACTTATGATAGCGCAAGCAGTAAAGATAGTGCTAGTAGCGTTGATGTAACAGGTATGGTTTTATCAGCATTAGCTCCTTATCAAGACCGAGCAGATGTGAAACCAGCAGTGCAAAAGGCTGTCGCATACTTATATAATGAACAACTAGAAAATGGCGGTTTCTCTGCTGATGGACAAGAGAATTCTAATAGTGCTGCGCAAGCTATTATTGGATTATCCCTTGTGAAAGATGTAGATCAAAACCGTCTTCATAAGGCAGTGCAAAATCTATTGTCATATCAACTT…

## Sheet: SIBC51B_Bt_toxin_digger
Table S5: Detection of pesticidal toxins for SIBC51B using BtToxin_Digger.
Strain	Protein_id	Protein_len	Strand	Gene location on scaffold	SVM	BLAST	HMM	Hit_id	Hit_length	Aln_length	Query start-end	Hit stard-end	Identity	Evalue of blast	Hmm hit	Hmm hit length	Evalue of Hmm	Nomenclature	Endotoxin_N	Endotoxin_M	Endotoxin_C	Endotoxin_mid	Toxin_10	ETX_MTX2	Gene sequence	Protein sequence	Scaffold sequence
SIBC51B_contigs00000000	lcl|NODE_105_length_563_cov_58.263761_00002	187	2	2-562	NO	YES	YES	Cry21Da1	1289	188	2-187	905-1087	62.7659574468085	1e-75	Cry.hmm	1340	7.7e-62	Rank2	NO	NO	NO	NO	NO	NO	GCATGGCAACTCGGAAAAAAGGTAATCCGAAGAGAAGATGGGGATTTATTTAAAGGGGAACACCTTTTATTGCCACCACCAACGGTACTTTCTCCTTCGTATGCGTATCAAAAAATTGACGAATCCAAATTAAAACCATATACACGTTATACTGTTTCTGGATTTGTGGCACAAGGAGATCCGTTAGAGGTTGTGGTCTCCCGTTATGGAAAAGAAATCGAAAAAACTCTGCATGTTCCGTATGAAGAAGCGTATCCGATTACGGCGGAGCCAACGCCAAACTGTTGTCAGCCAGGAACACCTTCTTCGTGTAACGGTGAGACACCGGATTCGCATTTCTTCCACTACAACATCGATGTCGGTGCCTTACAAACTGAAGCGAATCTCGGGATTTCATTG…	AWQLGKKVIRREDGDLFKGEHLLLPPPTVLSPSYAYQKIDESKLKPYTRYTVSGFVAQGDPLEVVVSRYGKEIEKTLHVPYEEAYPITAEPTPNCCQPGTPSSCNGETPDSHFFHYNIDVGALQTEANLGISLGLRIGETAANTLGLARIGNLEIREERPLTASEIRKVQKVETKWKKEWEQERADV	TGCATGGCAACTCGGAAAAAAGGTAATCCGAAGAGAAGATGGGGATTTATTTAAAGGGGAACACCTTTTATTGCCACCACCAACGGTACTTTCTCCTTCGTATGCGTATCAAAAAATTGACGAATCCAAATTAAAACCATATACACGTTATACTGTTTCTGGATTTGTGGCACAAGGAGATCCGTTAGAGGTTGTGGTCTCCCGTTATGGAAAAGAAATCGAAAAAACTCTGCATGTTCCGTATGAAGAAGCGTATCCGATTACGGCGGAGCCAACGCCAAACTGTTGTCAGCCAGGAACACCTTCTTCGTGTAACGGTGAGACACCGGATTCGCATTTCTTCCACTACAACATCGATGTCGGTGCCTTACAAACTGAAGCGAATCTCGGGATTTCATT…
SIBC51B_contigs00000000	lcl|NODE_11_length_148642_cov_9.009285_00137	814	-3	10001-12442	NO	YES	NO	InhA1-other	796	796	24-814	3-796	74.8743718592965	0.0	NA	NA	NA	Rank2	NO	NO	NO	NO	NO	NO	TCGATGGATCCAAACTGCACCTGCAGACTTGTCTTCAGCTTGACCTACTACTTCAAACTTCAATCCTAGTTTAGGTAACTTACGTCCCGCATCTGGAATAACGCTGTTGATGTATTGCTTAGAATCATCAAATTTTGCAACTCCTGGTAATCCTTTATAGTCAAAGATACCGCGAGTTGGTGAATTTACTTTCCATGCTGGCGTTTGATCAAATGAGAATGCCGCATCGGCAATTTGATAACGTGTACTGCTCTTCACAGTAGGTTGTCCGTTTAATGTTCCTACGATTGCCTCTGGATGAGAATCTACTACTCCAAGGAACCCTTCACCTGGATGAACGCCTACCCAGTTATCTGTAAAGCTTTGATCCGCATACCATACAACCATTCCTGTATTAAA…	RILYCYRQKSIICRHWGGNTLRKKKKLKPLAVLTTAAVLSSTFAFGSHAAYADTPPSLPIDEHLIPEERLAEALKQRGVIDQSASQAETSKAVEKYVEKKKGENPGKEILTGDNLTQEASDFMKKVKDAKMKENEQAQQPEVGPVAGQSAGLNPGKLNGKVPTTPAKQAEYNGAVRKDKVLVLLVEFSDFKHNNIDQEPGYMYSKDFNREHYQKMLFGDEPFTLFDGSKINTFKQYYEEQSGGSYTVDGTVTEWLTVPGKASDYGADAGTGHDNKGPLGPKDFVKEALKAAVAKGINLADYDQFDQYDQDGDGNKNEPDGIIDHLMVVHAGVGQEAGGGKLKDDAIWSHRSKLGSKPYAIDGTKSSVSNWGGKMAAYDYTIEPEDGAVGVFAHEYGHDL…	AGACGATCAAGGAGTGAATCCGAAAATCCTTTTGCCTTACCTTCTTCTATATCGCGTTTGTTTTCCTCTAAAATATAAGCTGTTTCACTTATTAATTGATTTGCAATTGCAGCAAGTGCTTCGTTTTTTTGATCCGTATTTTTAAGCACAAGTTCTCCAGCGATTTCTTTCGCTTTTTTTCCCTTTACTAACACTTCATTCATTTTTATTTCCTCCTTTTTGATCCCTCTTCTTAAAGTGAAACCCAATGATCTCTATGGATGACTTCATAACTATGCCTTTCGCCTCTTGCTTGAATATGTTGGCTTTGCATACCTTTTATCTCTCTTAATTCCTCTGCGCTATATGTGCATTGTCCTTTTCCAATTACGCGCCCTTGTTGCGTCATGACTTCTACAA…
SIBC51B_contigs00000000	lcl|NODE_13_length_127525_cov_8.180293_00060	602	-2	10001-11806	NO	YES	NO	Bmp1-other	893	568	36-601	1-568	79.2253521126761	0.0	NA	NA	NA	Rank3	NO	NO	NO	NO	NO	NO	CTTAATTTTTGCTGCATCAAATGCCTTTTGTACTGTTTGAACTTCAGCTGAATTTGCACCATATTTGTTAGTTGCCACTCGAATACATGCTGATCTTAATTCTTTGAAATTAGAAGTCATGTTTAACTCATCTGTATTTGCGTAATAGAAAATATCAAACATTTTATCTTCACCAATTCCTTTAACAGTTACACCGTTATGAGTTCCGCCTTTTGCGATGAGATACGCAACTTTATTAATAATGCTTGAATTAAAATGAACGCCACCTTGATCCCATCCATTAAAATCATTAAATTCGCTGTAATCATCTGGATAAGGTACTCCAAGTGAAGATGGAACAGAAGCTGGGTTTTCCATATCACGGAAGACAGATCCAGTTTGTTCTCCCATCGTCCAGTT…	FCIMLHKLCIFPFFRQEQQVYFVQAFYFKIIRGEKMKNKKTLTKVALTTGLALTAVAPYGVGHAEETDQLQVQIQEESFRSGELTQPSQKAPENVVKDALKEKTEQALSPKQVNGETGVDYKVLQKRGSYDGTTLVRIQQTYEGKEVYGHQLTAHVDHNGVIKSVSGDSAQNLKQEELKKPINLSKDEAKQYIYTKYGNDINFISEPEVKEVIFVDENNGQASNAYQVTFEAATPKYVSGTYLVNAQNGDMLKNMVQESNLKASEKLVGALKKSKKSSLTSLTGTGKDDLGISRSFGISKQSNGKYSLADYTRGQGIETYDVNYRDITKEESYYPGTLATSTSTTFNDPKAVSAHYLATKVFDFYKDKYNRNSFDNKGQKVVSVVHAWDSEETNDPKNW…	ACTCAATTGGTTGTCCCAGCGCTAACTTAGCAAGTTCTGATCCTAAATATGGACCTGCAGTTAAACCTGAGGCACCTAATCCGTTTGCAACGAGAATACCTTCAAAGTTAGGAAGCGGGCCAATTACAGGTAAGAACCCTGGTGTGAATGGTCTAAATCCAACTCTCGTTTCAAGCATAGTAGCATTTTCTAAGCCAGGTGCAACTGTTAATGCTTTATGGAATACTTCATTTAAACCACCAGCCGTTACACGGTGATCGAAACCAGTATCATTCTCATGTGTTGCACCAATTACGACATGGCCATTGTCAAATGTTAAAATGTATTGATCATTTGGCGGCATAACAACTGGCATATTTTCTGTTGCTGTATTTTCCATTTGCAAATGAACAATTTGTC…
SIBC51B_contigs00000000		804	1	10001-12412	NO	YES	NO	InhA2-other	799	799	6-804	1-799	96.2453066332916	0.0	NA	NA	NA	Rank4	NO	NO	NO	NO	NO	NO	AAGGAGAGAAATGAAATGAGAAGAAAAGCGCCATTTAAAGTGTTATCGTCATTAGCAATTGCGGCAATTATCGGATGCACATCTGTAATGAGTGCCCCATTAGTATACGCAGAAACACCAGCAAAAGAGAAGGAAAATGTGTCTACAACACCAATTGATTACAATTTAATTCAAGAAGATCGTCTAGCGGAAGCGCTGAAAGAAAGAGGAGAAATTAGTCCAGCATCTTCTAAAGAAGAGACGAAAAAGGCTGTAGAGAAATATATTGAAAAGAAACAAGGGGACCAGGCAAATAAAGAAATTCTTCCAGCTGATACTGCTAAAGAGGCATCTGATTTCGTGAAAAAAATAAAAGAGAAAAAAATGGAAGAAAAGGAAAAGGTAAAGAAACCTGAAAAA…	KERNEMRRKAPFKVLSSLAIAAIIGCTSVMSAPLVYAETPAKEKENVSTTPIDYNLIQEDRLAEALKERGEISPASSKEETKKAVEKYIEKKQGDQANKEILPADTAKEASDFVKKIKEKKMEEKEKVKKPEKNVSPEQKPEPNKKQLNGQVPTSKAKQAPYKGSVRTDKVLVLLVEFSDYKHNNIDQTPGYMYSNDFSREHYQKMLFGNEPYTLFDGSKVKTFKQYYEEQSGGSYTTDGYVTEWLTVPGKASDYGADGSSGHDNKGPKGARDLVKEALHAAAEKGLDLSQFDQFDRYDTNGDGNQNEPDGVIDHLMVIHAGVGQEAGGGKLGDDAIWSHRSKLAIDPVAIEGTKSKVDYFGGKVAAHDYTIEPEDGAVGVFAHEFGHDLGLPDEYDTK…	TCATCTGGTGGATATTCTCCAGTATGTTCTTCAATAGAAGGTAATCCGCAAGATTGAGGTGTATCTCTCATCGTAATTAATACATAAATACCAACTAAAATTGAAAGAATACCTGGGAAGTAAAATATACTCTTCCAGTCATTTGCAAAGAAATATAGGCCTAATGTTACAAGAGAAGGCATAAGTGCGCCGCCGACATTATGAGCGACGTTCCAAATAGACATTTTTGTACCACGTTCACTAATAGAGAACCAGTGAACCATCGTACGCCCACAAGGAGGCCATCCCATACCTTGCACCCATCCGTTTAAAAATTGAAGTACAAACATAAGTATAATGCTCGTTGTAATGAAAGAAAATGAGCCGAAAATAATATTAATGATACCTGATAAAAATAGC…
SIBC51B_contigs00000000	lcl|NODE_17_length_94562_cov_8.041754_00008	895	-1	10001-12685	NO	YES	NO	Bmp1-other	893	891	5-895	1-891	80.0224466891134	0.0	NA	NA	NA	Rank3	NO	NO	NO	NO	NO	NO	TATTTTTCTAAATTTGCGAACTAAAGTGAACACTATACCTGCAAAAACCATCCATAAGCCCATTGTTGTACTATTAGTTGTACTGCCCCCCGTGTTTGGAAGCTCTTTATATGTAGATTCTTTTTTATCAGAATTACTGTTGTTTTGGATATTACCGCTATTACTGTTATTAGTACTACCTTTAGCTTTGCTAGCGTCTGTATCCTTCACTAATACTTTTTGTATGGCATGTACCTTATTACCTACAGAATCTGTGACACTATATATTATTTCAAAAGTACCAACTTTAGTGGTATCTCCAATATCTTTATATACTACTTTAGAAGTAAGATCACCATCTTCTTTATCCGTAGCTGATACACCTACCATTGGATTGAATTCATCTCCCTTAGTAATTGT…	EGNNMKNKKEIAIVALTTGLALTSIVPYEKGYAEETDQMQVDIQEDSFRTGELTKPSQKTPENVVKDALKEKTEHALSPKQVSGDKGVDYKVLQKRGSYDGTTLVRMQQIYEGKEVYGHQLTAHVDKKGIIKSVSGESAQNLEKEDLKNPINLSKEEAKQYIYTKYGNDIQFISEAEVKEVIFVDENRGQATNAYQVTFAAATPNYVSGTYLVDAHSGDVLKNMVQESDLKVNEERVEAIQESKKSNFKSLTGTGKDDLGITRTFGISEQSNGKYALADYTRGQGIETYDVNYRDITFEEKYYPGILTTSTSTTFNDPKAVSAHFLATNVYDFYKDKYKRNSFDNKGKKVVSVVHAWDSGETSDPKNWGNAFSANINNVSMLIYGDPMVRSFDIAGHEF…	GCTGTTGTTTAACTACAAGGAAACTTTAGTTAAACAACAGCGTTTATTAATTAGCTGACAACCTTTTTTATGACTTATAAATACTGATTCAATAATCTTTTCAAATACACTTCATTTTGCGGTGATACTTTTTCAGAAAATCTAGCTGCAATAACAATAGGAGCCCATTGAAAAATCTCATCTCTTAACAAACTAGTATTTTTGCAATATAAGTGTAAATACATTTCAGCTAATTCTAAAGAAGTCTGAGCATACAATAAATATGTTCGAAATACATCTGCCCGAATATCACCAGAACTAGCATCTACCCAGTCTATAACTTTCACTTTCTCTTCCTTACTCAAAATCAAATTAAATGGATGAAAATCTCCATGACATAATCTAGGTTCAAATTTAATT…
SIBC51B_contigs00000000	lcl|NODE_2_length_476506_cov_11.994632_00436	310	-3	10001-10930	NO	YES	NO	Zwa5A-other	325	309	6-305	2-301	29.126213592233	4e-32	NA	NA	NA	Rank1	NO	NO	NO	NO	NO	NO	TTCAAATAATCCCATACTCAAATAACGCTCACCTGTATCAGGTGCAATACATAAAACTTTTTTACCAGCACCTAATCGTTTCGCAATCATAATCGCTGCGTAAACAGAAGCACCAGAAGACGGCCCAACTAATAATCCCTCTTGTCTAGCTAAGTTTCTCATTGTCGTTAAAGCCTCTTCGTCTGCAATTTGAATAATTTCGTTATACACTTCCGTATTTAAGTTTTTCGGGATAAACCCTGGACTTGTTCCTACTAGTTTATGAGGACCTGGAACACCTCCGGATAAAACAGGAGATCCTTTCGGTTCTACTACTGCAACATATAAATTGGGTAGTTTCTCTTTTAACGTTTCACCAGTCCCAGTAATCGTTCCGCCTGTTCCTGCCGTTGCTACAAA…	NRGCTMKLCENVTELIGDTPVVRLSKFIPEDAADVYVKLEMFNPSRSVKDRAAYNLLHVAEENGLIKPGDTIIEPTSGNTGIGLAMNAAAKGYKAILIMPDNMSKERINLLKAYGAEVVLTPAEQRMPGAIAKALELQEKIPNSFIPQQFENPANPNIHRYTTALEIYEQMDGELDAFVATAGTGGTITGTGETLKEKLPNLYVAVVEPKGSPVLSGGVPGPHKLVGTSPGFIPKNLNTEVYNEIIQIADEEALTTMRNLARQEGLLVGPSSGASVYAAIMIAKRLGAGKKVLCIAPDTGERYLSMGLFE	TTAAAAATATACTCGTCTCAACAATCGATTACATACATACTTATAGCAATCCATTGCTGAGACGAGGGAATCGTGGTACCACTCAGCTTCCTTACACTTCTCACGAAATGTAAGCTCTGCAAGTCCAATTAGACTTTTGTTTTTCTATCGGAAACAACCCCGCTACTTTTTACTAGTTTTCAAAAGTAGTGCTCCGAGGTGATCTTCAATGATGACATTGTTACCACCCTCACAGCATCTGGGTAGCTCTCTGAAACAATTTTTATCATTTACTCTCCTCTTCTACGCATTCTCTTATTTTTAAAAATAAAAACTCTCGCCTCAGCAATCAACTACTACAATTTAGTAGCTTTGATTGCTGAGGCGAGAGTTTCGCGTTACCACTCAGCTTCCTTATAC…
SIBC51B_contigs00000000	lcl|NODE_36_length_47765_cov_36.767434_00005	356	-1	10001-11068	NO	YES	YES	Cry5Ac1	1220	284	52-331	40-318	37.6760563380282	9e-59	Cry.hmm	1340	2.6e-34	Rank1	YES	NO	NO	NO	NO	NO	AGCAGAAGACGGCATACGATATCCTGGTAAAATGGACGAAACGAATTGATGGTTGGTCGGTATATTTGTAGTAAGACCATATGGGTAAAGATCGGGATCAAATGTGGGGAACAGTCTTACCTTATCTAACGCATTAATTGTAAGGAATTGTATATATTGTTTTTGTTGTGAAAACGTTGCGGTATTGGAAGGTTTTAAATCATCGCCCCCTAATAAAGATAACCCTTGTGTAAATCCTGCGTAGGCTTCTTGCGCATAGAGCTGAATGAATTTTTTGAGTGTGGCTTTTTTCGTCCCAATTACCTCTGCGTTATAGTGTTCAGGATCCCATGTAGAACCGTGCATAATCATATCTTTGTATAACTGCAAATGCATGGTAGCAAAACCACAAAAATAGGG…	LFHIKRLHILSRNWFLLRKRLVIYMTRIEDLYPRSDAEFQAARLETEAATSESLLQNLKTGIEQGTYQQAIDTIFQNISSGTIDYVSFVDSTLRLAPMSTPETGLFSPLVGLYFSGLNQIPATRDVQSNVFQALNPLIADALGRALTTDELDHMNAEVSGIRATLIPYQTAMEQIQNVYGGFQHITSQMRQEFMSAVNNVDTILADRLPSLLYTDPAQAMIGLPYFCGFATMHLQLYKDMIMHGSTWDPEHYNAEVIGTKKATLKKFIQLYAQEAYAGFTQGLSLLGGDDLKPSNTATFSQQKQYIQFLTINALDKVRLFPTFDPDLYPYGLTTNIPTNHQFVSSILPGYRMPSSA	TACTCAGGAGCTTGGAATTTTGGTCCATTTTCACATAGCATAATTCCTGTACAAGAATTAGTAGAACATATTATTCGAATTTGGGGATATCAAAGTGCATGGAAAGTCTTGCAGAGTGAAAAAACATTCTATGAATCTAAAATATTAAGTCTAGATATTAGCAAAGCAAATAGATCCTTAAAATGGTTCCCAAAATGGGATATTTACGAAACTGTAGAAAAAACTGTGGAATGGTATAAACACTATCAAACATCCAACGTCCGAGAATTGTGTGATAAACAAATTAACGAGTACTGTAATTTATAATTTGTATAGTAGAAACCTATCTTTCTATTACTAGTGAACAAGGAAATATAATTTCTAGAAGACAAAACTTCCCGTATTAAATATGGTGATTAA…
SIBC51B_contigs00000000	lcl|NODE_36_length_47765_cov_36.767434_00006	1091	-1	10001-13273	NO	YES	YES	Cry21Ca2	1301	524	576-1090	786-1300	53.4351145038168	0.0	Cry.hmm	1340	8e-150	Rank2	NO	NO	YES	NO	NO	NO	CATTTCCGTCATTTCAATCAGTTCAATGCTATCAATTGTCAATCCACCATCTTCAGATGTAATTTCGATTTCAATCTCTGCCGTTTCAAATGTCAAATAGGATAGTTCTTGTTTTTGCATGTTCTTTTGAGAAAACACCATCGTTTCTACCTGTTCTCCTGTCGTTCCATGTTGGAGGGTAATTTTCCCTTTTCCTTTTCCGCGTACGCGAAGTGTATATTCTGTATCTTCATCAAAATTTGTAATTTGAACGTTTTGTGCGGCACTAGAATCCCAATGCGGAAGGAATAAGGCTTTATTTTCTCCTGATACCAATTGAACTGTTGCGCCTCCCTCTACCGTCCAATTCATTAATCCATTCGTAAAGCTACCATTGTGAATGAGATTTTGACTCTCTAA…	KKFDFPISDNGTIRKDPELAAIESDTSTDKTYGSPVFLQIQDRNGTVRKWGKESGDQYSLPFINPVDPLIGFGAAAAVSFDSNGHPKYDLCSSDSIFGFQFLTDYKQLTTWSRIDLPADFMPWLRAPSGYKIRTLYPLYDSSKPATPFGGYVTVFDPLDSPAFGLLAPDASGNLSVIGIPLESFGEQQGWVVPEWTTGSNVVQLPPGQTITVPIFNVLEGQYTMRVNYACNANVDMVVNIETGTGHSVFSNTVSFSATNSNDFPGKNGYYRNQLITDTLDMGTFSMTIDHIQLTNKGTSDIFLDRVEFIPAASDTAQTGTFIAKEVTISNNQQPITIYDGETIYNTIQLVSSLNNITFQFYKKGFLVDTSIPTANTSLSKQVPTGFDRIEVTTSNPNET…	AAGAGGTTTTCGGAAAATTTCAAGCTGGCCTCATTGGCTTTAAAAATAATTTTCATGGTAGAAAAAGTTTGAAATGGTGGCGAGAGCAGTGCCTTAATTGGTGCTCACAAGAACGAGATGGAGAGAATTTTGGAGATCAAAAATATTTAGATAAAATTCCTATCTATTTTCATCATATTAAAATCTCTACTCATTTAGGTATTGATGCAGCTCCTTGGAACTGCATTTATAATAATAATTATAAATTTACAAAACAAGAAAACAATATATACATTGACGATCATAAATTAATTGTTTTTCATTTTGCTTGTTTATCTATATTTGATGAAAATCAATTTGATTTATGGTCATTAAGCCCTTTGAAGATCAATAAATTTATAAAAAATAATATCTATATAC…
SIBC51B_contigs00000000	lcl|NODE_36_length_47765_cov_36.767434_00035	96	-3	10001-10288	NO	NO	YES	NA	NA	NA	NA	NA	NA	NA	Cry.hmm	1340	8e-17	Rank1	NO	NO	NO	NO	NO	NO	CATTTCTGTCATTTCAATCAGTTCAATGCTATCAATTGTCAATCCACCATCTTCAAATGTAATTTCGATTTCAATCTTTGCCGTTTTAAATGTCAAATAGGATAGTTCTTGTTTTTGCATGTTTTTTTGAGAAAATACCATAGTTTCTACCTGTTCTCCTGTTGTTCCATGTTGGAGGGTAATTTTCCCTTTTCCTTTTCCGCGTACGCGAAGTGTATATTCTGTATCTTCATCAAAATTTGTAATTTGAACGTTTTGTGCGGCACTAGAATCCCAATGCACAGGGGT	TPVHWDSSAAQNVQITNFDEDTEYTLRVRGKGKGKITLQHGTTGEQVETMVFSQKNMQKQELSYLTFKTAKIEIEITFEDGGLTIDSIELIEMTEM	GGACAACAAGTATATGTCACTAATTTTCGGAATGATACAGTGTCAGTTATTGACACCAAAAATAACACTGTCACCAAAAGTATTCCAGTCGCTAGCATGCCTAGAGGAGTTAGCATCACTCCGAATGGTAAATATGCTTATGTGGTCACTTACAATAGTAATCGCGTATCAGTTATTGATATTTCTACCCATTCTATTATTAAAACTATTGTAGTTGGCGCCGCACCAATAGATATCACAATTACACCTAATGGAAAATTTGCATATGTCACTAATTTTAGCAGTCGTGAAATATCTATTATTGATATATGCGAAAACGAATTAATAGATATAATTGAATTAGAAGTTAACCCTTATGCCATTGCTGTATCTCTAGATGGGAAAATTATTTATGTAACA…
SIBC51B_contigs00000000	lcl|NODE_36_length_47765_cov_36.767434_00055	894	1	10001-12682	YES	YES	YES	Cry13Aa2	803	738	14-713	11-727	35.6368563685637	9e-126	Cry.hmm	1340	5e-61	Rank1	YES	NO	YES	NO	NO	NO	AGGAGTGAAGTTATGGCAACCGTATCCGAGTTATATCCGGTTCCTTATAATGTATTAGCTATTTCACCATCGCGACTAAGCTCAAATTGGGATGAATTTCAGGATATATTTAACGGTGTGAAAGAAGCTTTTGGAGAATTTCAAAAAACAGGTCAACTCCAAAAAGAAGCGATTAAACAAGGATGGAATGCTTATCGAGAAGGAAAAATTGACTATTTAGCTCTAGTGAAGGCCAGTTTATCCATAGTGGGATTGATTGTACCTGGTGGTGAGGCTGCGGTCCCTTTCATTGGGATGTTTCTCGACTTTGTGTGGCCAAAATTATTTGGGGGGGCCTCTAATGATGAGACAACACTGTTAAATGTTATTAATGACGTAGTAAATCAGATACTAGACAAA…	RSEVMATVSELYPVPYNVLAISPSRLSSNWDEFQDIFNGVKEAFGEFQKTGQLQKEAIKQGWNAYREGKIDYLALVKASLSIVGLIVPGGEAAVPFIGMFLDFVWPKLFGGASNDETTLLNVINDVVNQILDKKLSEQQLQTVNNVLNGFQTQMLDLNQKILSATFDATTQKPRTPSASDMINVYNEFNLEQGLIHNDLYEFILKDYEDITLPMYVMAITIKLLSYQAFIQFANQWIDTVYPDTTSGEGYTFKTNLDAAKTKMQDDIDTASQHVLTVFQDHMVPAGVNKLQHNLHNQYVNTMVLQCFDFVAMWPTLHPDVYPANTSLDLTRVLFSDIVGPDEVHDGKVTLYNIFDNDNPKGYDHGSINMEDILYLRKELEQVSIFSHEDGTYCWPYGIG…	AACACGCATTTTGTACACAGCGAAAACGATTAGTAAATCAATTAAGTAAGTATCAAAAATATTATGCGGAAAAACAACTATCTTTTTTTAATACTCTTGCAAATATTCAAAAATAAGCATTATACAAACATCGCCTTGTTTATTAAACTGATTAATCTACTTCATTCAGTTATGCGAAGTATTATTCATTCAAGCAACATTGCGTAATTTGATTTACAAAACATATTTATAAGAAATGGCATAAATGGTCTCAATTCCTTTTGAAAGTATGTAAAGCATGACGAAGGATTTGGTAAAACCTCTCTGGACATGCATAAAATCTTGTTTAATTAGATTCTTAAATATTTACTTGTCTAATGAATGGTATACGTATCAAATCCTCGTTCTTTTCATTTGCTA…
SIBC51B_contigs00000000	lcl|NODE_36_length_47765_cov_36.767434_00084	514	3	10001-11542	NO	YES	YES	Cry21Ca2	1301	470	43-511	833-1298	58.0851063829787	0.0	Cry.hmm	1340	1.9e-154	Rank2	NO	NO	NO	NO	NO	NO	TACAACGAAGATTGTATTGAAACCAACAACTTTTGGGCCAATATCAGGGCATCTAAAAATTCAGGTTGTAACCAATTAATTGGAAGGAGGATTCAAATGAAGGATATTCGTATAGCTAATCCCATCTTTATACAAAAGGACGACTTAAATAAAATTACATCTCAAGTAAATCAGCTATTCACATCTCAAGCAATGGATACACTACTTCCTACTGTCACCGATTATTGGATTGATCAAGTTGTTTTAAAAATTGATGCATTATCTGATGATGTATTTGGCAAAGAGAAAAAAGAATTACGCAAATTCGTAAACAAAGCCAAACAGTTAAGTAAATCTCGTAACTTACTAGTAAGTGGAGGATTTGACAACCTTGCTGCATGGTTTCTTGGACGAAACGTT…	YNEDCIETNNFWANIRASKNSGCNQLIGRRIQMKDIRIANPIFIQKDDLNKITSQVNQLFTSQAMDTLLPTVTDYWIDQVVLKIDALSDDVFGKEKKELRKFVNKAKQLSKSRNLLVSGGFDNLAAWFLGRNVRTVEDGQLFKGEHLLLPPPSLFPSYAYQRIDESKLKSNTRYNISGFIAQGEFLKIMVSRYGKEIERILHVPYEEAFPITSEATGNCCMPTFAAPSCDDNTKHSHFFSYSIDIGSLQPDINLGIEFGIRIENPSGFAKVGNFEIREERPLTASEIRKVQKVETKWKKEWEQERADVTAKLQPVIDQINALYVNNDWNGLVRPHIVEADIHAITIPDLPKQRHWFMTDREGEHRSITEQMQQALTRAMNLLESQNLIHNGSFTNGLMN…	TAGAATTTCCCCTCTTCCAACAAAAAGAGAATTGCAAGATATAAAGGATTTTATTTACAAAAACCATTTTTCTGAAGATTAAATAAAATTTGAAAGTATTGATTTGATATACTTTCAAATTTTTATACCTATATATTTTATAATAGGAGCGAATTAATCCTCGTACCTTTTATATTTTTCTAATTTGTGTCTGAAAAGACGTACACTTTGTATTAAAAATTCTAATTCATCTTCAGAAATTTGTTTTCCATCTAATTGTAGTGAGTAATTTTCGGAAATATTTTTATATTCCAAAGCGATATTTTTTTTGTCATGTAATTCTGGTTGATACAATAAATCTGTAATTTCAATTTTGTACACATTTGCAATTTTATTTAATAGTTCTAATGATGGAGTATA…
SIBC51B_contigs00000000	lcl|NODE_39_length_42492_cov_17.178213_00049	700	1	9736-11835	NO	YES	NO	ChitinaseC-other	688	688	13-700	1-688	94.4767441860465	0.0	NA	NA	NA	Rank3	NO	NO	NO	NO	NO	NO	TCATTTTTATCTAGATTCATTTTGATTTATTGGCGCATGCCTTTAAATATATCTTTTATTTTGAAAGGAGAAATGGCTATGAAATCAAAAAAATTCACACTGCTATTACTATCCCTACTACTCTTCTTACCTCTTTTTCTCACAAACTTTATTACTCCCAATGTCGCATTAGCAGATTCACAAAAGCAAGGTCAAAAAATTGTTGGGTATTTTCCTTCATGGGGCATTTACGGACGTAATTATCAAGTTGCAGATATTGATGCATCAAAGCTAACTCATTTAAACTATGCTTTCGCTGATATTTGCTGGAATGGAAAACATGGAAACCCTTCTACTCACCCCGATAATCCAAATAAACAAACGTGGAACTGTAAAGAATCTGGTGTACCACTGCAAAAT…	SFLSRFILIYWRMPLNISFILKGEMAMKSKKFTLLLLSLLLFLPLFLTNFITPNVALADSQKQGQKIVGYFPSWGIYGRNYQVADIDASKLTHLNYAFADICWNGKHGNPSTHPDNPNKQTWNCKESGVPLQNKEVPNGTLVLGEPWADVTKSYPGSGTTWEDCDKYARCGNFGELKRLKAKYPHLKTIISVGGWTWSNRFSDMAADEKTRKVFAESTVDFLREYGFDGVDLDWEYPGVETIPGGSYRPEDKQNFTLLLQEVRNALTKAGAEDGKQYLLTIASGASQRYADHTELKKISQILDWINIMTYDFHGGWEPTSNHNAALYKDPNDPAADTKFYVDGAIDVYTNEGVPADKLVLGVPFYGRGWKSCGKENNGQYQPCKPGSDGKLASKGTWDD…	GGTTCCGGCGGTAATGGTTCTGGTGGCAACGGCTCTGGCGACAACAGCTCTGGCGGCAATGGCTCTGGCGACAACGGCTCTGGCGACAACGGCTCTGGCGGCAATGGCTCTGGCGGCAATGGCTCTGGCGACAACGGCTCTGGCGGCAACGGTTCTGGCGGCAATGGCTCTGGCGGCAATGGCTCTGGTGGCAATGGCTCTAGCGGCAATCGTGGTAAAGGCGATAGCAGTTCTCAAGGGGGAAATGACTCTCATGGAGGTAACCGTGGTAAAGGCGATAGCAGTTCTCAAGGAGGAAATGGCCCTCAAGGTGGCAATAGTTCCAAAGGTGGTAACGTAAAAGATAACGCGAAAAAACAAGGCGATAAGTTACCGAATACTGCAACACATTATCCTGCA…
SIBC51B_contigs00000000	lcl|NODE_42_length_37476_cov_40.135104_00028	1036	-3	10001-13108	YES	YES	YES	Cry41Ba2	864	663	127-772	124-708	31.6742081447964	1e-81	Cry.hmm	1340	3.7e-127	Rank1	YES	YES	YES	NO	NO	NO	AGAGTTGTTAGGTGCTAGCAATAATGTTCCACTAACTTGAAGAGGGTATCTGGAGCTGTCGAAATTGCCAGAAAAGTCTAAGGATACAAAGTCGAATCCGCCATCTGGCGACACATTTTCAAAAATAAAAGTATATTGTTGGGTATCATTATTAGTTTCTACTCGAGTGGCTTTTACCCCTGTTGCAACAGCGTTATCGTTGCGTTTTATATACAGATGTATGGGAGTTGAAGAATTAGATATGACGGTCAAGTTTTGTATACTAAGAGCTAATGATCTATTTTTCTCCCATACTATATAAGCTCTATCATCATTGGCCATTTCATAAGTTACCGTGTGGGCAGGGATAACTACAGTGTTTGGTGTGGACGGATTTATGAGGCCTTGAACATTTTCATA…	VEFCSTLIYRKLTVMVNKKIHADGIHDQISPYINIVLHFTFIKGGYFMPISKEPILYPSVSSTPNEFFTFDWNWGLHKVLDQVTGLVKFIPGIGILAGPYSALLRYVYGDVIDELFPKTDANGNSTTDLTLLFQTFMAAAEQMMDQKISNTVKETAIAQLKALHQDLLVFQQALDNLKNNQNPNDEDKLKSEVQTKFGIVHTFFVNNIAQFTISGYEVELLSTYAQAANLHLMFLRTVQEKGTEWGFAQATIDGYYDSPGSGLGFKQLIEKYTNYCMKHYNDGLQKIKVATVNLCAKRDDNQNDNDNPSYYNQYLYDPYADLGTAICQHSLGSLSTGCGGVNFSSHPICKDEIISSRIHSQYMQSVKNWNQYNEYVQTMQVTVLDLVAIWPYWDYKNYP…	AAATGCCTAGGCAATTAATAGTTGAATAAGGATTTTAGCAGCATATAAAAATCATTTTCCTAAATACGAATCATATATTATTAATGATAAATACTGAAAAGTGAGGGGAGAGCTTTGAATAAAGTATTCCTTTCTGGATATTATGGAGAGAAAAATACAGGTGATGACCTTTTACTTATGTGCGCATTATGGGGATGTCGCACATTCTTAAGCCCTAGCACTATTCAAGTTACAACTGTTCCTGAATTGCATAAAGCATTTTCTTACTCGGCAATTTTTAAAAAAGAAGAGGCGATTCGCAATGAAAATTTACTGAATTTATATTATCATGCTATAACTGCAAAGTATATAGTTTTTGGTGGCGGATCTGTATTTCATTCTACAGATAAAATGACTCGA…
SIBC51B_contigs00000000	lcl|NODE_42_length_37476_cov_40.135104_00030	546	-3	10001-11638	NO	YES	YES	Cry21Ca2	1301	468	62-527	833-1296	42.7350427350427	3e-120	Cry.hmm	1340	1.9e-118	Rank1	NO	NO	NO	NO	NO	NO	GTTCATAGTCGGAAACATACCTGGTCCCTGATCTTTTTCTGAACCATCATTAATTAGAATGATTTCGACTGTATTCACGAGAAACTCATTTGTATCGGAACGTATAGTCAGCGAAATTTGTGCCCCTTCGGGTTGTAGATAGAATTCCTTTGTTTCCATTTGTCTTGAATTTGTAAACACAAGTTTGTTAGTTGTATTTCCATTTTGGATGAGCACACTTCCTGTTCCCTTTCCAATTACTCGGATTACATATTCGGCATCTTCATTGACAACTGGTAAGGATACGTTTGTGCGTATCAAAGAATCCCAATGTTGTAAACGTAACATCGTATTTTGATTGATAGTTTGAAGTGAAACGGTTCCTTGTTTGTACCAAGAGTCATCAAGAGGTTCTAAGAA…	QLKKSKTLLYYTQQLYSTSQIILNVTLSFIYTILFFGQLSSHTIQTKGGHVMTISHVVNPIFTKQEQLDQITNSVNNLFSSSSSSLSQGVSDYWIDQVLLKVNALSDRIFPAQKEQLHQRLAQAKQISKARNLLVGGNFETLERWKLSQNAVLVSDHELFQGYHLELPPAIDPVKHPSYAYQIIAENKLKANTRYYVSGFIAQGYQLEIMVSRYGQEHSQIVYVPAEMAKPISADTEPNCCTPHPCSCAACNEEDIDSHFFQIPIDVKNLYHAQSPGIEIGFKVTSTEGFAKLSNIEVFEGRPLTAAEQRKVLRLENDWKEEQQTKQTEHAQFIQQIQQRFNMLYTTPEHHTLRTETSYQQLLETTIPPFHNIYHWFMPDVPDSDYAFYYDLQQKLERG…	CATATGAAAGATGAATTAGATTACAAAGATTGTCAAACCTTTGAATCCCTTGAGCTCAACATAAAGGATTATATGGAGGAGTATAATTATAATCGTTATCAGTGGACATTAAAAAAGATGGCTCCGATCGAATATCGGAACCATCTTTTAAGTGCTTGATTTTTCAGGGCTTTTTTATTAAACTGTCCATTTTATAGGGTACAGTTCAAAAATAGGGGCCTCTCTTATATATAATTCTATTTCTTTGTTCATACAACAAAATGTATACTTTTCCCACTATTACAAGCACATGTATCATATATATCAATTGGATGTGTGCGTCCTTTAATCGCTTTTTGCAAAACTGTTAGATCCTCATGTAATTCGGAACTAATAATGTAATACAAATCATATGCATCA…
SIBC51B_contigs00000000	lcl|NODE_42_length_37476_cov_40.135104_00049	89	3	3-269	NO	NO	YES	NA	NA	NA	NA	NA	NA	NA	Cry.hmm	1340	3.2e-15	Rank1	NO	NO	NO	NO	NO	NO	AGTGCCGCACAAAACGTTCAAATTACAAATTTTGATGAAGATACAGAATATACACTTCGCGTACGCGGAAAAGGGAAAGGAAAAATTACTATCCAACATGGAACAACAGGAGAACAGGTAGAAACTATGGTATTTTCTCAAAAAAATATGCAAAAACAAGAACTATCCTATTTGACATTTGAAACGGCAGAGATTGAAATCGAAATTACATCTGAAGATGGTGGATTGACAATTGATAGCATTGAACTGATTGAAATGACAGGAATG	SAAQNVQITNFDEDTEYTLRVRGKGKGKITIQHGTTGEQVETMVFSQKNMQKQELSYLTFETAEIEIEITSEDGGLTIDSIELIEMTGM	CTAGTGCCGCACAAAACGTTCAAATTACAAATTTTGATGAAGATACAGAATATACACTTCGCGTACGCGGAAAAGGGAAAGGAAAAATTACTATCCAACATGGAACAACAGGAGAACAGGTAGAAACTATGGTATTTTCTCAAAAAAATATGCAAAAACAAGAACTATCCTATTTGACATTTGAAACGGCAGAGATTGAAATCGAAATTACATCTGAAGATGGTGGATTGACAATTGATAGCATTGAACTGATTGAAATGACAGGAATGTAAAAAAAAGGAAAATGAAGGGCGAGGATGTTTGTAGTCCACTTGCCCTTTTACTATAAGTATTAGTGCGCACCTTCTTCCAGTATTTAAACGTATGGTTCTGGTGTAAAAATATAATTCTTGTGCAACA…
SIBC51B_contigs00000000	lcl|NODE_55_length_16727_cov_26.752349_00006	89	-3	16459-16725	NO	NO	YES	NA	NA	NA	NA	NA	NA	NA	Cry.hmm	1340	2.4e-15	Rank1	NO	NO	NO	NO	NO	NO	CATTTCCGTCATTTCAATCAGTTCAATGCTATCAATTGTCAATCCACCATCTTCAGATGTAATTTCAATTTCAATCTCTGCCGTTTCAAATGTCAAATAGGATAGTTCTTGTTTTTGCATGTTTTTTTGAGAAAATATCATCGTTTCTACCTGTTCTCCTGTTGTTCCATGTTGGATAGTAATTTTTCCTTTCCCTTTTCCGCGTACGCGAAGTGTATATTCTGTATCTTCATCAAAATTTGTAATTTGAACGTTTTGTGCGGCACT	SAAQNVQITNFDEDTEYTLRVRGKGKGKITIQHGTTGEQVETMIFSQKNMQKQELSYLTFETAEIEIEITSEDGGLTIDSIELIEMTEM	TTTGATTGTTCCATACACAAACAGGTCTCTTTAAAATCGGAATAACTTTGTATTTACGTTTTTTCACCTTTGTAGAAAACACACTTTTAGCGTCTTTAATTGCTTGGTTCTTCACTGCGCTTGGAAGGTTCGCTTCAGCCATTTCAGATACAAGTGTATGAATGACTTTGATATACTCGTAACTACTTTATTCTAATAACTGAATTTGTTCTTTTGTTGGAAGCAATTTAACTTTGACTGTGATTGTTTGTGACACAATTTTCACCCCCTCGTCTTTTGATTTTCAACATACTATTTAATTGTCTCAGTCGATACATTTCCAGCAGTAGAAACAAAATAGGAACGTATCCATAGACTTGGCAAGTGTTGAAGATGAGGAAACTCTCCTCTCAAACACTT…
SIBC51B_contigs00000000	lcl|NODE_5_length_233827_cov_14.049166_00330	320	1	10001-10960	NO	YES	NO	Zwa6-other	310	299	16-309	5-302	33.1103678929766	9e-55	NA	NA	NA	Rank1	NO	NO	NO	NO	NO	NO	GGGGGAATTTTCATGTCAACTGTACAAGTACCGAAATTAAATACGAAAGACCTTTTAACACTAGAAGAATTAACGAAAGAAGAAATTATTTCTTTAATTGAGTTCGCAATATATTTAAAAAAGAATAAGCAAGAGCCTTTGCTGCAAGGCAAAATATTAGGTCTTATCTTTGATAAACATTCAACTCGTACTCGTGTATCTTTTGAAGCAGGAATGGTACAGCTCGGGGGACATGGTATGTTTTTAAGTGGAAAAGAGATGCAAATGGGAAGAGGAGAAACCGTTTCAGATACTGCGAAAGTATTATCACAGTATATTGACGGGATTATGATACGTACATTCTCACATGCGGATGTAGAAGAGCTTGCAAAAGAATCGAGCATACCTGTTATTAACGGA…	GGIFMSTVQVPKLNTKDLLTLEELTKEEIISLIEFAIYLKKNKQEPLLQGKILGLIFDKHSTRTRVSFEAGMVQLGGHGMFLSGKEMQMGRGETVSDTAKVLSQYIDGIMIRTFSHADVEELAKESSIPVINGLTDDHHPCQALADLMTIYEETNTFKGIKLAYVGDGNNVCHSLLLASAKVGMHMTVATPIGYEPNEEIVKKALAIAKETGAEIEILHNPELAVNEADFIYTDVWMSMGQEGEEEKYTLFQPYQINNELVKHAKQTYRFLHCLPAHREEEVTGEIIDGSQSIVFEQAGNRLHAQKALLVSLFKNVEELS	CTTGTTCATGAAGCAACTTTTGCAGCAGAAGATGAACAACAAGCTTATGATTATTTTCATTCCACATCTAAGCAAGCTGCGAGTATTGCACTTCAGGCAAATGCAAAACGATTAATATTAACTCATATTAGTTCTCGTTATCAAGGGGATACATATAAGGAATTATTGAAAGAGGCAAGAGAGCTATTTTCTAATACAGAAATAGCTACAGATTTAAAATCATTTCCAGTGGACAGATAATAATGTTGTGAAAAAATGGTGACGAAAGGTTGCCATTTTTTTATTTCTAAAAAAAAATAAAAATAAAACTGTTATCATTTTATGCTTATATAGGATGAAACAGAAGGTTTTAATGATGTAAAGATATAAGATGAAACAACATAGTATCGATTGTTTAGA…
SIBC51B_contigs00000000	lcl|NODE_6_length_218535_cov_10.235280_00102	516	-2	10001-11548	NO	YES	YES	Spp1Aa1	506	502	15-514	5-505	79.2828685258964	0.0	Spp.hmm	506	6.1e-290	Rank3	NO	NO	NO	NO	NO	NO	ATGACTAATACTAGCCGTCGGATATAATGTTGTTCCTCCAATTGAAACCTTTATTTCATTTGTTAATGGAACATTTTGTTCATTAATAATGGTTCTCCACCATTCCCATGCAAGACCTGTACATTCTCTTGCTACGATTTTTATATTTTTTGAATTTGGTGGAAGAGGGATTACTGTAGAGTAATGGGCTGTTTTGTCTTTGCCACTACCTTCCCATGTTTTATGTGTTAGTACTTCTTTCCCATTTTGATCAAATGTGAATTCATCCCAAGATACATCAAATTGTGCAACGTAAGCACCGTAATGATCAAGTGTCATTTTTGCACTTGAATATTCTGTAGTTGTCGTCTCGATATAATCTGTATTGTTATGAACAGCAGCAGTTGCATTATCTTTTAA…	KKNGVIFLKIKKNTKKRKFLTCVLVSLCTLNYSSISFAETQIGHANDINKNASSIDTGIGNLTYNNQEVLAVNGDKIESFVPKESINSNGKFVVVEREKKSLTTSPVDISIIDSVANRTYPGAVQLANKAFADNQPSLLVAKRKPLNISIDLPGMRKENTITVQNPTYGNVAGAVDDLVSTWNEKYSATHTLPARMQYTESMVYSKSQIASALNVNAKYLDNSLNIDFNAVANGEKKVMVAAYKQIFYTVSAELPNNPSDLFDNSVTFDELTRKGVSNSAPPVMVSNVAYGRTVYVKLETTSKSKDVQAAFKALLKNNSVETSGQYKDIFEESTFTAVVLGGDAKEHNKVVTKDFNEIRNIIKDNAELSFKNPAYPISYTSTFLKDNATAAVHNNTDYI…	TATGAACACCCAGCGTTAGAAAATCAAGATGCACAACTATACTTGGCAAGCAATATTTTACCTCGAGGTAAAAATTACGATGGTCCCATGAAAATTTATGATATGTTACAAGAAGCAGAAGAAACTGCACCGCCTGGTTCCGATTTTTCTTACGATAACGGATCAGCAGAAACACTCGCTTGGATTATTCGAACGATCACTGGTAAATCATTAGCTGAAAACGTTAGTGAGCGCATATGGTCTCAAATTGGTATGGAAGAAAACGCGTATTACGTAACAGATGAAACAAAAGTTGAACAAGCAAGCGCTGGTTTAAATGCAACTGCTAGGGATATGGCGAGATTCGGACAATTATTATTAAATAACGGGGAATATAACGGAAAACAAAATCTCCCTTCT…
SIBC51B_contigs00000000	lcl|NODE_82_length_2489_cov_43.464860_00003	829	3	2489-03-01	NO	YES	YES	Cry12Aa1	1257	120	710-829	750-868	61.6666666666667	3e-41	Cry.hmm	1340	1e-55	Rank2	NO	NO	YES	NO	NO	NO	GGCGATGATTTAAAACCTTCCAATACCGCAACGTTTTCACAACAAAAACAATATATACAATTCCTTACAATTAATGCGTTAGATAAGGTAAGACTGTTCCCCACATTTGATCCCGATCTTTACCCGTATGGTCTTACTACAAATATACCGACCAACCATCAATTCGTTTCGTCCATCTTACCAGGGTATTGTATGCCGTCCTCATTTCCAAGTGATTTCGACTTTCCTATTTCTGATAGCGGTGTCGTACGAAAAGATGCCGAACTTATAACCATTGAGAGTGGTACATCCACAGACAAAACGTACGGTTCCCCTGTATTTCTACAAATCCAAGATAGAAATGGCTCGGCATGGGGATGGGGACGAAGAGCAGATCATGGAAAGCAGTACTTTTTGTTT…	GDDLKPSNTATFSQQKQYIQFLTINALDKVRLFPTFDPDLYPYGLTTNIPTNHQFVSSILPGYCMPSSFPSDFDFPISDSGVVRKDAELITIESGTSTDKTYGSPVFLQIQDRNGSAWGWGRRADHGKQYFLFIDLVDPLIGFGAAAAVRFDSNGHPKYDLCSSDPVFGFQFLTDSNRLTTWERVTLPADFIPLLRAPNGYKIRTLHPLYDSSKPATPFGGYVTVFDPLDLPAFGLLAPDSSGNLSVIGIPLESFGEQQGWVVPEWTTGSNVVQLPPGQTITVPIFNVLEGQYTMRVNYACNANVDMVVNIETGTGNSVFSNTLSFSATNSNDFPGKNGYYRNQLITDTLDMGTFSMTIDHIQLTNKGTSDIFLDRLEFIPVASDTAQTGTFIAKEITI…	GGGGCGATGATTTAAAACCTTCCAATACCGCAACGTTTTCACAACAAAAACAATATATACAATTCCTTACAATTAATGCGTTAGATAAGGTAAGACTGTTCCCCACATTTGATCCCGATCTTTACCCGTATGGTCTTACTACAAATATACCGACCAACCATCAATTCGTTTCGTCCATCTTACCAGGGTATTGTATGCCGTCCTCATTTCCAAGTGATTTCGACTTTCCTATTTCTGATAGCGGTGTCGTACGAAAAGATGCCGAACTTATAACCATTGAGAGTGGTACATCCACAGACAAAACGTACGGTTCCCCTGTATTTCTACAAATCCAAGATAGAAATGGCTCGGCATGGGGATGGGGACGAAGAGCAGATCATGGAAAGCAGTACTTTTTGT…
SIBC51B_contigs00000000	lcl|NODE_83_length_2347_cov_45.348649_00006	751	2	95-2347	NO	YES	YES	Cry21Da1	1289	169	584-751	783-944	51.4792899408284	5e-42	Cry.hmm	1340	4.1e-56	Rank2	NO	NO	YES	NO	NO	NO	AAAAAATTCGACTTTCCTATTTCTGATAACGGCGTCATACGAAAAGATCCGGAACTTGCGGCCATTGAGAGTGATACATCCACAGACAAAACGTACGGTTCTCCCGTCTTTATACAAACGGTAGATCGGAATGGAACTGTATGGAGACGAGGAGAAGATAAGGGAGAGCAGTACTCTCTTCCATTTATTGATCCTGTAGATCCCCTCATTGGATTTGGTGCAGCCGCTGCGGTTAGTTTTGATTCGAATGGCCATCCAAAGTATGATCTCTGTTCTTCCGATTCTATATTTGGATTCCAATTTCTAACGAATTCTAAACAGCTGACGACGTGGTCACGAATCGATCTTCCGGCAGATTTTATGCCTTGGCTTCGTGCGCCAAGCGGCTATAAAATTCGA…	KKFDFPISDNGVIRKDPELAAIESDTSTDKTYGSPVFIQTVDRNGTVWRRGEDKGEQYSLPFIDPVDPLIGFGAAAAVSFDSNGHPKYDLCSSDSIFGFQFLTNSKQLTTWSRIDLPADFMPWLRAPSGYKIRTLHPLYDSSKPATPFGGYVTVFDPLDPPAFGLLAPDASGNLSVIGIPLESFGEQQGWVVPEWTTGSNVVQLPPGQTITVPIFNVLEGQYTMRVNYACNANVDMVVNIETGTGHSVFSDTVSFSATNSNDFPGKNGYYRNQLITDTLDMGTFSMTIDHIQLMNTGTSDIFLDRVEFIPAASDTAQTGTFIAKEVTISNNQQPITIYGGETIYNTIQLVSSLNNITFQFYKKGFLVDTFIPTANTSLSQQVPTGFDRIEVTTSNPNEM…	TCTTTACCCATATGGTCTTACTACAAATATACCGACCAACCATCAATTCGTTTCGTCCATTTTACCAGGATATCGTATGCCGTCTTCTGCTTGAAAAAAATTCGACTTTCCTATTTCTGATAACGGCGTCATACGAAAAGATCCGGAACTTGCGGCCATTGAGAGTGATACATCCACAGACAAAACGTACGGTTCTCCCGTCTTTATACAAACGGTAGATCGGAATGGAACTGTATGGAGACGAGGAGAAGATAAGGGAGAGCAGTACTCTCTTCCATTTATTGATCCTGTAGATCCCCTCATTGGATTTGGTGCAGCCGCTGCGGTTAGTTTTGATTCGAATGGCCATCCAAAGTATGATCTCTGTTCTTCCGATTCTATATTTGGATTCCAATTTCT…
SIBC51B_contigs00000000	lcl|NODE_8_length_177691_cov_15.219521_00382	336	3	10001-11008	NO	YES	NO	Zwa5A-other	325	300	36-328	8-301	29.6666666666667	2e-39	NA	NA	NA	Rank1	NO	NO	NO	NO	NO	NO	AGTAATGTAACAAAAAGGCAACTGTCTCATATAAAGAAAATACATACAGTTGCCTTTTCTTTATTGGCAAATAAGGGGGAGAACACGATGAATGTATATCGTGGAGTTCATGAGTTAATTGGTCATACACCAATTGTGGAAATTACTCGTTTTTCACTTCCAGAAGGGGTCCGTTTATTTGCAAAGCTTGAATTTTATAACCCAGGCGGAAGCGTTAAGGACCGATTAGGAAGAGAATTAATCGAAGATGCGCTAGAAAAAGGGCTTGTTACAGAGGGCGGAACAATTATTGAACCGACAGCTGGAAATACTGGTATTGGACTGGCACTCGCAGCGTTACAACATGATTTACACGTTATCGTTTGTGTACCAGAGAAATTTAGCATTGAAAAACAAGAA…	SNVTKRQLSHIKKIHTVAFSLLANKGENTMNVYRGVHELIGHTPIVEITRFSLPEGVRLFAKLEFYNPGGSVKDRLGRELIEDALEKGLVTEGGTIIEPTAGNTGIGLALAALQHDLHVIVCVPEKFSIEKQELMKALGATVVHTPTEQGMTGAIAKAKELVNEIPNSYSPSQFANEANPRAYFKTLGPELWSALNGEINIFVAGAGTGGTFMGTASYLKEKNVDIKTVIVEPEGSILNGGKAGSHETEGIGLEFIPPFLKTSYFDEIHTISDQNAFLRVKELAQKEGLLVGSSSGAAFHASLLEAEKAAPGTNIVTIFPDSSERYLSKDIYKGWE	CTGTCAAAATGATAGGTAAGTTTATTGTGATTTTTCATCGTTTTGTATAGAAAGATGTACATATGGCCTACAATTGAATAAGGAGGAAGAGTTTTGGTAGAGAATCAAGTGAAAAAGAAGCGTAGACGCATTTTTTTATTCTCGATAATTGCACTGCTTTTAGTTTGTGGTTCAGTCTATGCGTATATTTCATCCGCATTAGGACCGGTTGATAGCGGGAATAAAAAAGAGATTGAAGTAGAAATTCCAAAGGGATCATCTACTAGTAAAATTGGTGAGATTTTAGAAGAAAAAGGTGCTGTGAAAAACGGTACAGTTTTTAGTTTTTATACAAAGGCTAAATCTAAAAATTTACAAGCGGGTACATATTTATTAAATCCTTCAATGAGTGCAAAAGAT…
SIBC51B_contigs00000000	lcl|NODE_9_length_168241_cov_14.001202_00239	797	1	10001-12391	NO	YES	NO	InhA1-other	796	796	2-797	1-796	97.2361809045226	0.0	NA	NA	NA	Rank4	NO	NO	NO	NO	NO	NO	GGGATGAACAAGAAACCGTTCAAAGTTTTATCATCGATCGCTTTGACAGCTGTATTAGGTCTTTCATTCGGAGCAGGTGGTCAGTCTGCATATGCTGAAACGCCTGTTAATAAGACAGCTACGAGCCCAGTTGATGATCATTTAATTCCGGAAGAACGTTTAGCAGATGCTCTAAAAAAACGTGGGGTAATTGATTCGAAGGCTTCAGAGACAGAAACAAAGAAAGCTGTCGAAAAATACGTAGAGAACAAAAAGGGTGAAAATCCTGGGAAAGAAGTATCAAATGGGGACCCACTTACGAAAGAAGCATCGGACTTTTTAAAGAAAGTGAAAGATGCAAAAGCAGATACGAAAGAAAAGTTAGACAAACCAGCAACAGGCACACCAGCAGCGACAGGA…	GMNKKPFKVLSSIALTAVLGLSFGAGGQSAYAETPVNKTATSPVDDHLIPEERLADALKKRGVIDSKASETETKKAVEKYVENKKGENPGKEVSNGDPLTKEASDFLKKVKDAKADTKEKLDKPATGTPAATGPVKGGLNGKVPTSPAKQKAYNGDVRKDKVLVLLVEYADFKHNNIDKEPGYMYSEDFNKEHYEKMLFGNEPFTLDDGSEIETFKQYYEEQSGGSYTVDGTVTKWLTVPGKAADYGADAASGGHDNKGPKGPRDLVKDALKAAVDSGIDLSEFDQFDQYDVNGDGNQNQPDGLIDHLMIIHAGVGQEAGGGKLGDDAIWSHRWTVGPKPFPIEGTQAKVPYWGGKIAAFDYTIEPEDGAVGVFAHEYGHDLGLPDEYDTQYSGQGEPI…	TAATGACGCATTCCGCACCGCCAGAAGCAACTTATCCATTACTTGGTATGATGATTATGTGTTTTTGCTTAAGTTATTTACACCCACAATTTAAAGAAAAAGATGAGCGAATGAAACTTATTCGTTATAAAGGAATGTTCTTCAGCTTTTTTGCATTAACAGCGTATTATCTTCTTTTCTCTATCGGCTTAAACTTAAAAATACTTACACTATCTGCTACTGAACTATTGAACATACTAATGGCACTTACAATGAGTACAGTTTTTATCTCGTTTGTTGTTTTGGCAAAAAGATATTAAGATGGAAAAAAGAAAGGAAGATTAACATATGCAAATGATGTATGCTTTTGGCATTGGGCTTGTATTATTTTTAGCCGTATTCTTATTTATTCGGAAAGAC…

## Sheet: SIBC63_Bt_toxin_digger
Table S5: Detection of pesticidal toxins for SIBC63 using BtToxin_Digger.
Strain	Protein_id	Protein_len	Strand	Gene location on scaffold	SVM	BLAST	HMM	Hit_id	Hit_length	Aln_length	Query start-end	Hit stard-end	Identity	Evalue of blast	Hmm hit	Hmm hit length	Evalue of Hmm	Nomenclature	Endotoxin_N	Endotoxin_M	Endotoxin_C	Endotoxin_mid	Toxin_10	ETX_MTX2	Gene sequence	Protein sequence	Scaffold sequence
SIBC63_contigs00000000	lcl|NODE_13_length_186489_cov_28.0994_00315	797	2	10001-12391	NO	YES	NO	InhA1-other	796	796	2-797	1-796	97.2361809045226	0.0	NA	NA	NA	Rank4	NO	NO	NO	NO	NO	NO	GGGATGAACAAGAAACCGTTCAAAGTTTTATCATCGATCGCTTTGACAGCTGTATTAGGTCTTTCATTCGGAGCAGGTGGTCAGTCTGCATATGCTGAAACGCCTGTTAATAAGACAGCTACGAGCCCAGTTGATGATCATTTAATTCCGGAAGAACGTTTAGCAGATGCTCTAAAAAAACGTGGGGTAATTGATTCGAAGGCTTCAGAGACAGAAACAAAGAAAGCTGTCGAAAAATACGTAGAGAACAAAAAGGGTGAAAATCCTGGGAAAGAAGTATCAAATGGGGACCCACTTACGAAAGAAGCATCGGACTTTTTAAAGAAAGTGAAAGATGCAAAAGCAGATACGAAAGAAAAGTTAGACAAACCAGCAACAGGCACACCAGCAGCGACAGGA…	GMNKKPFKVLSSIALTAVLGLSFGAGGQSAYAETPVNKTATSPVDDHLIPEERLADALKKRGVIDSKASETETKKAVEKYVENKKGENPGKEVSNGDPLTKEASDFLKKVKDAKADTKEKLDKPATGTPAATGPVKGGLNGKVPTSPAKQKAYNGDVRKDKVLVLLVEYADFKHNNIDKEPGYMYSEDFNKEHYEKMLFGNEPFTLDDGSEIETFKQYYEEQSGGSYTVDGTVTKWLTVPGKAADYGADAASGGHDNKGPKGPRDLVKDALKAAVDSGIDLSEFDQFDQYDVNGDGNQNQPDGLIDHLMIIHAGVGQEAGGGKLGDDAIWSHRWTVGPKPFPIEGTQAKVPYWGGKIAAFDYTIEPEDGAVGVFAHEYGHDLGLPDEYDTQYSGQGEPI…	TAATGACGCATTCCGCACCGCCAGAAGCAACTTATCCATTACTTGGTATGATGATTATGTGTTTTTGCTTAAGTTATTTACACCCACAATTTAAAGAAAAAGATGAGCGAATGAAACTTATTCGTTATAAAGGAATGTTCTTCAGCTTTTTTGCATTAACAGCGTATTATCTTCTTTTCTCTATCGGCTTAAACTTAAAAATACTTACACTATCTGCTACTGAACTATTGAACATACTAATGGCACTTACAATGAGTACAGTTTTTATCTCGTTTGTTGTTTTGGCAAAAAGATATTAAGATGGAAAAAAGAAAGGAAGATTAACATATGCAAATGATGTATGCTTTTGGCATTGGGCTTGTATTATTTTTAGCCGTATTCTTATTTATTCGGAAAGAC…
SIBC63_contigs00000000	lcl|NODE_14_length_183095_cov_20.2053_00281	895	2	10001-12685	NO	YES	NO	Bmp1-other	893	891	5-895	1-891	80.0224466891134	0.0	NA	NA	NA	Rank3	NO	NO	NO	NO	NO	NO	GAGGGAAATAACATGAAAAATAAAAAAGAAATAGCTATAGTTGCATTAACAACAGGATTAGCTTTGACAAGCATAGTACCATACGAGAAAGGTTATGCGGAGGAAACGGATCAAATGCAAGTTGATATTCAAGAGGATTCGTTCCGTACAGGTGAACTTACAAAACCATCACAAAAAACGCCAGAGAACGTAGTGAAAGATGCACTTAAGGAAAAGACGGAACATGCTTTGTCTCCAAAACAAGTTAGTGGAGACAAAGGGGTAGATTACAAGGTTCTTCAAAAACGTGGTTCATATGATGGGACTACACTTGTTCGTATGCAACAAATATATGAAGGTAAAGAAGTATACGGACACCAATTGACTGCTCATGTAGATAAAAAGGGTATTATTAAAAGT…	EGNNMKNKKEIAIVALTTGLALTSIVPYEKGYAEETDQMQVDIQEDSFRTGELTKPSQKTPENVVKDALKEKTEHALSPKQVSGDKGVDYKVLQKRGSYDGTTLVRMQQIYEGKEVYGHQLTAHVDKKGIIKSVSGESAQNLEKEDLKNPINLSKEEAKQYIYTKYGNDIQFISEAEVKEVIFVDENRGQATNAYQVTFAAATPNYVSGTYLVDAHSGDVLKNMVQESDLKVNEERVEAIQESKKSNFKSLTGTGKDDLGITRTFGISEQSNGKYALADYTRGQGIETYDVNYRDITFEEKYYPGILTTSTSTTFNDPKAVSAHFLATNVYDFYKDKYKRNSFDNKGKKVVSVVHAWDSGETSDPKNWGNAFSANINNVSMLIYGDPMVRSFDIAGHEF…	TTTCAGTTTGTAAAATTGAAGCGATTGAACCATTGTTAACATAGGAAACATAGCATAATTAGGTTATGTTTTTTGTAAAGCCATTCTTATGAATGGCTTTATTTTCATTTCGTATAAAAGGAGAATATATTCTATATATAGAAATAAGTTTGAGGATATATAGAATGGTGTATGAAAGGAGAATGGAGTTGATTAAATTAGAATCCTTAAAAAGATCCGATTTCAAACAATTAATAAATTGGATTGATTCCGAAGAATTTTTAATACAATGGTCAGGAAATGCATTTACATATCCTTTAAATGATCAGCAATTAGAACAATATATAGAAAGTACAAATACACTTGCATTCAAAGTAATAGATGAAGAGAGCAAAGAAGTAATTGGTCATATTTCACTTG…
SIBC63_contigs00000000	lcl|NODE_15_length_177691_cov_29.794_00258	336	1	10001-11008	NO	YES	NO	Zwa5A-other	325	300	36-328	8-301	29.6666666666667	2e-39	NA	NA	NA	Rank1	NO	NO	NO	NO	NO	NO	AGTAATGTAACAAAAAGGCAACTGTCTCATATAAAGAAAATACATACAGTTGCCTTTTCTTTATTGGCAAATAAGGGGGAGAACACGATGAATGTATATCGTGGAGTTCATGAGTTAATTGGTCATACACCAATTGTGGAAATTACTCGTTTTTCACTTCCAGAAGGGGTCCGTTTATTTGCAAAGCTTGAATTTTATAACCCAGGCGGAAGCGTTAAGGACCGATTAGGAAGAGAATTAATCGAAGATGCGCTAGAAAAAGGGCTTGTTACAGAGGGCGGAACAATTATTGAACCGACAGCTGGAAATACTGGTATTGGACTGGCACTCGCAGCGTTACAACATGATTTACACGTTATCGTTTGTGTACCAGAGAAATTTAGCATTGAAAAACAAGAA…	SNVTKRQLSHIKKIHTVAFSLLANKGENTMNVYRGVHELIGHTPIVEITRFSLPEGVRLFAKLEFYNPGGSVKDRLGRELIEDALEKGLVTEGGTIIEPTAGNTGIGLALAALQHDLHVIVCVPEKFSIEKQELMKALGATVVHTPTEQGMTGAIAKAKELVNEIPNSYSPSQFANEANPRAYFKTLGPELWSALNGEINIFVAGAGTGGTFMGTASYLKEKNVDIKTVIVEPEGSILNGGKAGSHETEGIGLEFIPPFLKTSYFDEIHTISDQNAFLRVKELAQKEGLLVGSSSGAAFHASLLEAEKAAPGTNIVTIFPDSSERYLSKDIYKGWE	CTGTCAAAATGATAGGTAAGTTTATTGTGATTTTTCATCGTTTTGTATAGAAAGATGTACATATGGCCTACAATTGAATAAGGAGGAAGAGTTTTGGTAGAGAATCAAGTGAAAAAGAAGCGTAGACGCATTTTTTTATTCTCGATAATTGCACTGCTTTTAGTTTGTGGTTCAGTCTATGCGTATATTTCATCCGCATTAGGACCGGTTGATAGCGGGAATAAAAAAGAGATTGAAGTAGAAATTCCAAAGGGATCATCTACTAGTAAAATTGGTGAGATTTTAGAAGAAAAAGGTGCTGTGAAAAACGGTACAGTTTTTAGTTTTTATACAAAGGCTAAATCTAAAAATTTACAAGCGGGTACATATTTATTAAATCCTTCAATGAGTGCAAAAGAT…
SIBC63_contigs00000000	lcl|NODE_16_length_127535_cov_21.2584_00060	602	-2	10001-11806	NO	YES	NO	Bmp1-other	893	568	36-601	1-568	79.2253521126761	0.0	NA	NA	NA	Rank3	NO	NO	NO	NO	NO	NO	CTTAATTTTTGCTGCATCAAATGCCTTTTGTACTGTTTGAACTTCAGCTGAATTTGCACCATATTTGTTAGTTGCCACTCGAATACATGCTGATCTTAATTCTTTGAAATTAGAAGTCATGTTTAACTCATCTGTATTTGCGTAATAGAAAATATCAAACATTTTATCTTCACCAATTCCTTTAACAGTTACACCGTTATGAGTTCCGCCTTTTGCGATGAGATACGCAACTTTATTAATAATGCTTGAATTAAAATGAACGCCACCTTGATCCCATCCATTAAAATCATTAAATTCGCTGTAATCATCTGGATAAGGTACTCCAAGTGAAGATGGAACAGAAGCTGGGTTTTCCATATCACGGAAGACAGATCCAGTTTGTTCTCCCATCGTCCAGTT…	FCIMLHKLCIFPFFRQEQQVYFVQAFYFKIIRGEKMKNKKTLTKVALTTGLALTAVAPYGVGHAEETDQLQVQIQEESFRSGELTQPSQKAPENVVKDALKEKTEQALSPKQVNGETGVDYKVLQKRGSYDGTTLVRIQQTYEGKEVYGHQLTAHVDHNGVIKSVSGDSAQNLKQEELKKPINLSKDEAKQYIYTKYGNDINFISEPEVKEVIFVDENNGQASNAYQVTFEAATPKYVSGTYLVNAQNGDMLKNMVQESNLKASEKLVGALKKSKKSSLTSLTGTGKDDLGISRSFGISKQSNGKYSLADYTRGQGIETYDVNYRDITKEESYYPGTLATSTSTTFNDPKAVSAHYLATKVFDFYKDKYNRNSFDNKGQKVVSVVHAWDSEETNDPKNW…	ACTCAATTGGTTGTCCCAGCGCTAACTTAGCAAGTTCTGATCCTAAATATGGACCTGCAGTTAAACCTGAGGCACCTAATCCGTTTGCAACGAGAATACCTTCAAAGTTAGGAAGCGGGCCAATTACAGGTAAGAACCCTGGTGTGAATGGTCTAAATCCAACTCTCGTTTCAAGCATAGTAGCATTTTCTAAGCCAGGTGCAACTGTTAATGCTTTATGGAATACTTCATTTAAACCACCAGCCGTTACACGGTGATCGAAACCAGTATCATTCTCATGTGTTGCACCAATTACGACATGGCCATTGTCAAATGTTAAAATGTATTGATCATTTGGCGGCATAACAACTGGCATATTTTCTGTTGCTGTATTTTCCATTTGCAAATGAACAATTTGTC…
SIBC63_contigs00000000	lcl|NODE_24_length_66268_cov_52.1834_00020	1036	-1	10001-13108	YES	YES	YES	Cry41Ba2	864	663	127-772	124-708	31.6742081447964	1e-81	Cry.hmm	1340	4e-127	Rank1	YES	YES	YES	NO	NO	NO	AGAGTTGTTAGGTGCTAGCAATAATGTTCCACTAACTTGAAGAGGGTATCTGGAGCTGTCGAAATTGCCAGAAAAGTCTAAGGATACAAAGTCGAATCCGCCATCTGGCGACACATTTTCAAAAATAAAAGTATATTGTTGGGTATCATTATTAGTTTCTACTCGAGTGGCTTTTACCCCTGTTGCAACAGCGTTATCGTTGCGTTTTATATACAGATGTATGGGAGTTGAAGAATTAGATATGACGGTCAAGTTTTGTATACTAAGAGCTAATGATCTATTTTTCTCCCATACTATATAAGCTCTATCATCATTGGCCATTTCATAAGTTACCGTGTGGGCAGGGATAACTACAGTGTTTGGTGTGGACGGATTTATGAGGCCTTGAACATTTTCATA…	VEFCSTLIYRKLTVMVNKKIHADGIHDQISPYINIVLHFTFIKGGYFMPISKEPILYPSVSSTPNEFFTFDWNWGLHKVLDQVTGLVKFIPGIGILAGPYSALLRYVYGDVIDELFPKTDANGNSTTDLTLLFQTFMAAAEQMMDQKISNTVKETAIAQLKALHQDLLVFQQALDNLKNNQNPNDEDKLKSEVQTKFGIVHTFFVNNIAQFTISGYEVELLSTYAQAANLHLMFLRTVQEKGTEWGFAQATIDGYYDSPGSGLGFKQLIEKYTNYCMKHYNDGLQKIKVATVNLCAKRDDNQNDNDNPSYYNQYLYDPYADLGTAICQHSLGSLSTGCGGVNFSSHPICKDEIISSRIHSQYMQSVKNWNQYNEYVQTMQVTVLDLVAIWPYWDYKNYP…	AAATGCCTAGGCAATTAATAGTTGAATAAGGATTTTAGCAGCATATAAAAATCATTTTCCTAAATACGAATCATATATTATTAATGATAAATACTGAAAAGTGAGGGGAGAGCTTTGAATAAAGTATTCCTTTCTGGATATTATGGAGAGAAAAATACAGGTGATGACCTTTTACTTATGTGCGCATTATGGGGATGTCGCACATTCTTAAGCCCTAGCACTATTCAAGTTACAACTGTTCCTGAATTGCATAAAGCATTTTCTTACTCGGCAATTTTTAAAAAAGAAGAGGCGATTCGCAATGAAAATTTACTGAATTTATATTATCATGCTATAACTGCAAAGTATATAGTTTTTGGTGGCGGATCTGTATTTCATTCTACAGATAAAATGACTCGA…
SIBC63_contigs00000000	lcl|NODE_24_length_66268_cov_52.1834_00022	546	-1	10001-11638	NO	YES	YES	Cry21Ca2	1301	468	62-527	833-1296	42.7350427350427	3e-120	Cry.hmm	1340	2e-118	Rank1	NO	NO	NO	NO	NO	NO	GTTCATAGTCGGAAACATACCTGGTCCCTGATCTTTTTCTGAACCATCATTAATTAGAATGATTTCGACTGTATTCACGAGAAACTCATTTGTATCGGAACGTATAGTCAGCGAAATTTGTGCCCCTTCGGGTTGTAGATAGAATTCCTTTGTTTCCATTTGTCTTGAATTTGTAAACACAAGTTTGTTAGTTGTATTTCCATTTTGGATGAGCACACTTCCTGTTCCCTTTCCAATTACTCGGATTACATATTCGGCATCTTCATTGACAACTGGTAAGGATACGTTTGTGCGTATCAAAGAATCCCAATGTTGTAAACGTAACATCGTATTTTGATTGATAGTTTGAAGTGAAACGGTTCCTTGTTTGTACCAAGAGTCATCAAGAGGTTCTAAGAA…	QLKKSKTLLYYTQQLYSTSQIILNVTLSFIYTILFFGQLSSHTIQTKGGHVMTISHVVNPIFTKQEQLDQITNSVNNLFSSSSSSLSQGVSDYWIDQVLLKVNALSDRIFPAQKEQLHQRLAQAKQISKARNLLVGGNFETLERWKLSQNAVLVSDHELFQGYHLELPPAIDPVKHPSYAYQIIAENKLKANTRYYVSGFIAQGYQLEIMVSRYGQEHSQIVYVPAEMAKPISADTEPNCCTPHPCSCAACNEEDIDSHFFQIPIDVKNLYHAQSPGIEIGFKVTSTEGFAKLSNIEVFEGRPLTAAEQRKVLRLENDWKEEQQTKQTEHAQFIQQIQQRFNMLYTTPEHHTLRTETSYQQLLETTIPPFHNIYHWFMPDVPDSDYAFYYDLQQKLERG…	CATATGAAAGATGAATTAGATTACAAAGATTGTCAAACCTTTGAATCCCTTGAGCTCAACATAAAGGATTATATGGAGGAGTATAATTATAATCGTTATCAGTGGACATTAAAAAAGATGGCTCCGATCGAATATCGGAACCATCTTTTAAGTGCTTGATTTTTCAGGGCTTTTTTATTAAACTGTCCATTTTATAGGGTACAGTTCAAAAATAGGGGCCTCTCTTATATATAATTCTATTTCTTTGTTCATACAACAAAATGTATACTTTTCCCACTATTACAAGCACATGTATCATATATATCAATTGGATGTGTGCGTCCTTTAATCGCTTTTTGCAAAACTGTTAGATCCTCATGTAATTCGGAACTAATAATGTAATACAAATCATATGCATCA…
SIBC63_contigs00000000	lcl|NODE_24_length_66268_cov_52.1834_00102	106	3	3-320	NO	NO	YES	NA	NA	NA	NA	NA	NA	NA	Cry.hmm	1340	4.1e-21	Rank1	NO	NO	NO	NO	NO	NO	CAATTGGTATCAGGAGAAAATAAAGCCTTATTCCTTCCGCATTGGGATTCTAGTGCCGCACAAAACGTTCAAATTACAAATTTTGATGAAGATACAGAATATACACTTCGCGTACGCGGAAAAGGGAAAGGAAAAATTACTATCCAACATGGAACAACAGGAGAACAGGTAGAAACTATGGTATTTTCTCAAAAAAATATGCAAAAACAAGAACTATCCTATTTGACATTTGAAACGGCAGAGATTGAAATCGAAATTACATCTGAAGATGGTGGATTGACAATTGATAGCATTGAACTGATTGAAATGACAGGAATG	QLVSGENKALFLPHWDSSAAQNVQITNFDEDTEYTLRVRGKGKGKITIQHGTTGEQVETMVFSQKNMQKQELSYLTFETAEIEIEITSEDGGLTIDSIELIEMTGM	TTCAATTGGTATCAGGAGAAAATAAAGCCTTATTCCTTCCGCATTGGGATTCTAGTGCCGCACAAAACGTTCAAATTACAAATTTTGATGAAGATACAGAATATACACTTCGCGTACGCGGAAAAGGGAAAGGAAAAATTACTATCCAACATGGAACAACAGGAGAACAGGTAGAAACTATGGTATTTTCTCAAAAAAATATGCAAAAACAAGAACTATCCTATTTGACATTTGAAACGGCAGAGATTGAAATCGAAATTACATCTGAAGATGGTGGATTGACAATTGATAGCATTGAACTGATTGAAATGACAGGAATGTAAAAAAAAGGAAAATGAAGGGCGAGGATGTTTGTAGTCCACTTGCCCTTTTACTATAAGTATTAGTGCGCACCTTCTT…
SIBC63_contigs00000000	lcl|NODE_2_length_368232_cov_24.5299_00571	516	2	10001-11548	NO	YES	YES	Spp1Aa1	506	502	15-514	5-505	79.2828685258964	0.0	Spp.hmm	506	6.1e-290	Rank3	NO	NO	NO	NO	NO	NO	AAAAAGAATGGGGTGATTTTTCTGAAGATTAAGAAAAATACCAAGAAAAGAAAGTTCCTTACATGTGTATTAGTTAGTCTATGCACTCTTAATTATTCATCTATTTCTTTCGCAGAAACACAAATCGGTCATGCAAATGATATAAATAAAAATGCTAGTAGCATTGATACTGGTATAGGGAATCTTACATATAATAATCAAGAGGTTTTAGCTGTAAATGGTGATAAAATAGAGAGTTTTGTTCCGAAAGAAAGTATCAATTCAAATGGTAAATTTGTAGTAGTGGAACGTGAGAAAAAATCACTTACAACGTCACCAGTCGATATTTCGATTATTGATTCTGTAGCGAATCGTACGTATCCAGGAGCTGTACAACTTGCCAATAAAGCTTTTGCAGAC…	KKNGVIFLKIKKNTKKRKFLTCVLVSLCTLNYSSISFAETQIGHANDINKNASSIDTGIGNLTYNNQEVLAVNGDKIESFVPKESINSNGKFVVVEREKKSLTTSPVDISIIDSVANRTYPGAVQLANKAFADNQPSLLVAKRKPLNISIDLPGMRKENTITVQNPTYGNVAGAVDDLVSTWNEKYSATHTLPARMQYTESMVYSKSQIASALNVNAKYLDNSLNIDFNAVANGEKKVMVAAYKQIFYTVSAELPNNPSDLFDNSVTFDELTRKGVSNSAPPVMVSNVAYGRTVYVKLETTSKSKDVQAAFKALLKNNSVETSGQYKDIFEESTFTAVVLGGDAKEHNKVVTKDFNEIRNIIKDNAELSFKNPAYPISYTSTFLKDNATAAVHNNTDYI…	TTTGCTTTACTTGCATTTGATACGAAAAAATATGAAATTCCAGTAGATTCAAAATGGAATCGAGTTGCTTTAGTAGATGCACTTTTAAACGCGCAACATACAGATGGCGGCTGGACTTATGATAGCGCAAGCAGTAAAGATAGTGCTAGTAGCGTTGATGTAACAGGTATGGTTTTATCAGCATTAGCTCCTTATCAAGACCGAGCAGATGTGAAACCAGCAGTGCAAAAGGCTGTCGCATACTTATATAATGAACAACTAGAAAATGGCGGTTTCTCTGCTGATGGACAAGAGAATTCTAATAGTGCTGCGCAAGCTATTATTGGATTATCCCTTGTGAAAGATGTAGATCAAAACCGTCTTCATAAGGCAGTGCAAAATCTATTGTCATATCAACTT…
SIBC63_contigs00000000	lcl|NODE_2_length_368232_cov_24.5299_00658	814	2	10001-12442	NO	YES	NO	InhA1-other	796	796	24-814	3-796	74.8743718592965	0.0	NA	NA	NA	Rank2	NO	NO	NO	NO	NO	NO	CGAATATTATATTGCTATCGGCAAAAATCGATAATTTGCAGACACTGGGGAGGAAATACATTGAGAAAGAAAAAGAAATTAAAACCTTTAGCGGTATTAACAACAGCAGCAGTGCTAAGTAGTACGTTTGCTTTTGGAAGTCATGCAGCGTATGCTGATACGCCACCATCTCTACCAATTGATGAGCATTTAATACCAGAGGAACGCTTGGCAGAAGCGTTGAAGCAACGGGGAGTAATCGATCAATCTGCATCACAAGCTGAGACATCAAAGGCTGTCGAAAAATATGTTGAGAAAAAGAAAGGGGAAAACCCTGGAAAAGAAATCTTGACAGGAGATAATCTTACGCAAGAAGCTTCAGATTTTATGAAAAAAGTAAAAGATGCAAAAATGAAGGAA…	RILYCYRQKSIICRHWGGNTLRKKKKLKPLAVLTTAAVLSSTFAFGSHAAYADTPPSLPIDEHLIPEERLAEALKQRGVIDQSASQAETSKAVEKYVEKKKGENPGKEILTGDNLTQEASDFMKKVKDAKMKENEQAQQPEVGPVAGQSAGLNPGKLNGKVPTTPAKQAEYNGAVRKDKVLVLLVEFSDFKHNNIDQEPGYMYSKDFNREHYQKMLFGDEPFTLFDGSKINTFKQYYEEQSGGSYTVDGTVTEWLTVPGKASDYGADAGTGHDNKGPLGPKDFVKEALKAAVAKGINLADYDQFDQYDQDGDGNKNEPDGIIDHLMVVHAGVGQEAGGGKLKDDAIWSHRSKLGSKPYAIDGTKSSVSNWGGKMAAYDYTIEPEDGAVGVFAHEYGHDL…	TGTGAATATATAATATCGGTATACGATGTATCGCAAGTCGATATATCATGAGGCGATGTATCGGAGGTGGTTATAATGAATACGAAAGCGAGAAAATATATTCCGTTAACTGAGGCGACATATTACATACTGTTATCACTAGTGAAACCAATGCACGGTTATGGAATTATGCAAATGGTAGAAGAGATGACAAATGGAGAAGTAAAGCTCGGTCCTGGAACTTTATACGGGAATACGACGAAGTTATTAAAAGAGAAATTAATTGTTGAAGTTGCCTCAACAGATAGAAAGAAGTGCTATGAGTTAACGCCACTTGGTAAAGAAGTGTTAGAGCTAGAGTATAACAGGTTGCAGAGATCTGTAAGGAATGGGAATAGTATATTAGGGGAGTGAATGGAA…
SIBC63_contigs00000000	lcl|NODE_32_length_47836_cov_46.3253_00026	96	-2	10001-10288	NO	NO	YES	NA	NA	NA	NA	NA	NA	NA	Cry.hmm	1340	8.7e-17	Rank1	NO	NO	NO	NO	NO	NO	CATTTCTGTCATTTCAATCAGTTCAATGCTATCAATTGTCAATCCACCATCTTCAAATGTAATTTCGATTTCAATCTTTGCCGTTTTAAATGTCAAATAGGATAGTTCTTGTTTTTGCATGTTTTTTTGAGAAAATACCATAGTTTCTACCTGTTCTCCTGTTGTTCCATGTTGGAGGGTAATTTTCCCTTTTCCTTTTCCGCGTACGCGAAGTGTATATTCTGTATCTTCATCAAAATTTGTAATTTGAACGTTTTGTGCGGCACTAGAATCCCAATGCACAGGGGT	TPVHWDSSAAQNVQITNFDEDTEYTLRVRGKGKGKITLQHGTTGEQVETMVFSQKNMQKQELSYLTFKTAKIEIEITFEDGGLTIDSIELIEMTEM	GGACAACAAGTATATGTCACTAATTTTCGGAATGATACAGTGTCAGTTATTGACACCAAAAATAACACTGTCACCAAAAGTATTCCAGTCGCTAGCATGCCTAGAGGAGTTAGCATCACTCCGAATGGTAAATATGCTTATGTGGTCACTTACAATAGTAATCGCGTATCAGTTATTGATATTTCTACCCATTCTATTATTAAAACTATTGTAGTTGGCGCCGCACCAATAGATATCACAATTACACCTAATGGAAAATTTGCATATGTCACTAATTTTAGCAGTCGTGAAATATCTATTATTGATATATGCGAAAACGAATTAATAGATATAATTGAATTAGAAGTTAACCCTTATGCCATTGCTGTATCTCTAGATGGGAAAATTATTTATGTAACA…
SIBC63_contigs00000000	lcl|NODE_32_length_47836_cov_46.3253_00037	1448	-3	10001-14344	NO	YES	YES	Cry21Ca2	1301	524	933-1447	786-1300	53.2442748091603	3e-176	Cry.hmm	1340	1.1e-148	Rank2	YES	NO	YES	NO	NO	NO	CATTTCCGTCATTTCAATCAGTTCAATGCTATCAATTGTCAATCCACCATCTTCAGATGTAATTTCGATTTCAATCTCTGCCGTTTCAAATGTCAAATAGGATAGTTCTTGTTTTTGCATGTTCTTTTGAGAAAACACCATCGTTTCTACCTGTTCTCCTGTCGTTCCATGTTGGAGGGTAATTTTCCCTTTTCCTTTTCCGCGTACGCGAAGTGTATATTCTGTATCTTCATCAAAATTTGTAATTTGAACGTTTTGTGCGGCACTAGAATCCCAATGCGGAAGGAATAAGGCTTTATTTTCTCCTGATACCAATTGAACTGTTGCGCCTCCCTCTACCGTCCAGTTCATTAATTCATTCGTAAAGCTACCATTGTGAATGAGATTTTGACTCTCTAA…	LFHIKRLHILSRNWFLLRKRLVIYMTRIEDLYPRSDAEFQAARLETEAATSESLLQNLKTGIEQGTYQQAIDTIFQNISSGTIDYVSFVDSTLRLAPMSTPETGLFSPLVGLYFSGLNQIPATRDVQSNVFQALNPLIADALGRALTTDELDHMNAEVSGIRATLIPYQTYMDQIQNVYGGFQHITSQMRQEFMSAVNNVDTILADRLPSLLYTDPAQAMIGLPYFCGFAAMHLQLYKDMIIHGSTWDPEHYNAEVIGAKKAVLQKYIQLYAQEAYAGFTQGLALLGGDDLKPSNTATFSQQKQYIQFLTINALDKARLFPTFDPDLYPYGLTTNIPTNHQFVSSILPGYCMPSSFPSDFDFPISDNGTIRKDPELAAIESDTSTDKTYGSPVFLQIQD…	AAGAGGTTTTCGGAAAATTTCAAGCTGGCCTCATTGGCTTTAAAAATAATTTTCATGGTAGAAAAAGTTTGAAATGGTGGCGAGAGCAGTGCCTTAATTGGTGCTCACAAGAACGAGATGGAGAGAATTTTGGAGATCAAAAATATTTAGATAAAATTCCTATCTATTTTCATCATATTAAAATCTCTACTCATTTAGGTATTGATGCAGCTCCTTGGAACTGCATTTATAATAATAATTATAAATTTACAAAACAAGAAAACAATATATACATTGACGATCATAAATTAATTGTTTTTCATTTTGCTTGTTTATCTATATTTGATGAAAATCAATTTGATTTATGGTCATTAAGCCCTTTGAAGATCAATAAATTTATAAAAAATAATATCTATATAC…
SIBC63_contigs00000000	lcl|NODE_32_length_47836_cov_46.3253_00054	894	1	10001-12682	NO	YES	YES	Cry13Aa2	803	738	14-713	11-727	35.6368563685637	9e-126	Cry.hmm	1340	5.4e-61	Rank1	YES	NO	YES	NO	NO	NO	AGGAGTGAAGTTATGGCAACCGTATCCGAGTTATATCCGGTTCCTTATAATGTATTAGCTATTTCACCATCGCGACTAAGCTCAAATTGGGATGAATTTCAGGATATATTTAACGGTGTGAAAGAAGCTTTTGGAGAATTTCAAAAAACAGGTCAACTCCAAAAAGAAGCGATTAAACAAGGATGGAATGCTTATCGAGAAGGAAAAATTGACTATTTAGCTCTAGTGAAGGCCAGTTTATCCATAGTGGGATTGATTGTACCTGGTGGTGAGGCTGCGGTCCCTTTCATTGGGATGTTTCTCGACTTTGTGTGGCCAAAATTATTTGGGGGGGCCTCTAATGATGAGACAACACTGTTAAATGTTATTAATGACGTAGTAAATCAGATACTAGACAAA…	RSEVMATVSELYPVPYNVLAISPSRLSSNWDEFQDIFNGVKEAFGEFQKTGQLQKEAIKQGWNAYREGKIDYLALVKASLSIVGLIVPGGEAAVPFIGMFLDFVWPKLFGGASNDETTLLNVINDVVNQILDKKLSEQQLQTVNNVLNGFQTQMLDLNQKILSATFDATTQKPRTPSASDMINVYNEFNLEQGLIHNDLYEFILKDYEDITLPMYVMAITIKLLSYQAFIQFANQWIDTVYPDTTSGEGYTFKTNLDAAKTKMQDDIDTASQHVLTVFQDHMVPAGVNKLQHNLHNQYVNTMVLQCFDFVAMWPTLHPDVYPANTSLDLTRVLFSDIVGPDEVHDGKVTLYNIFDNDNPKGYDHGSINMEDILYLRKELEQVSIFSHEDGTYCWPYGIG…	AACACGCATTTTGTACACAGCGAAAACGATTAGTAAATCAATTAAGTAAGTATCAAAAATATTATGCGGAAAAACAACTATCTTTTTTTAATACTCTTGCAAATATTCAAAAATAAGCATTATACAAACATCGCCTTGTTTATTAAACTGATTAATCTACTTCATTCAGTTATGCGAAGTATTATTCATTCAAGCAACATTGCGTAATTTGATTTACAAAACATATTTATAAGAAATGGCATAAATGGTCTCAATTCCTTTTGAAAGTATGTAAAGCATGACGAAGGATTTGGTAAAACCTCTCTGGACATGCATAAAATCTTGTTTAATTAGATTCTTAAATATTTACTTGTCTAATGAATGGTATACGTATCAAATCCTCGTTCTTTTCATTTGCTA…
SIBC63_contigs00000000	lcl|NODE_32_length_47836_cov_46.3253_00084	514	3	10001-11542	NO	YES	YES	Cry21Ca2	1301	470	43-511	833-1298	57.8723404255319	0.0	Cry.hmm	1340	1.2e-153	Rank2	NO	NO	NO	NO	NO	NO	TACAACGAAGATTGTATTGAAACCAACAACTTTTGGGCCAATATCAGGGCATCTAAAAATTCAGGTTGTAACCAATTAATTGGAAGGAGGATTCAAATGAAGGATATTCGTATAGCTAATCCCATCTTTATACAAAAGGACGACTTAAATAAAATTACATCTCAAGTAAATCAGCTATTCACATCTCAAGCAATGGATACACTACTTCCTACTGTCACCGATTATTGGATTGATCAAGTTGTTTTAAAAATTGATGCATTATCTGATGATGTATTTGGCAAAGAGAAAAAAGAATTACGCAAATTCGTAAACAAAGCCAAACAGTTAAGTAAATCTCGTAACTTACTAGTAAGTGGAGGATTTGACAACCTTGCTGCATGGTTTCTTGGACGAAACGTT…	YNEDCIETNNFWANIRASKNSGCNQLIGRRIQMKDIRIANPIFIQKDDLNKITSQVNQLFTSQAMDTLLPTVTDYWIDQVVLKIDALSDDVFGKEKKELRKFVNKAKQLSKSRNLLVSGGFDNLAAWFLGRNVRTVEDGQLFKGEHLLLPPPSLFPSYAYQRIDESKLKSNTRYNISGFIAQGEFLKIMVSRYGKEIERILHVPYEEAFPITSEATGNCCMPTFAAPSCDDNTKHSHFFSYSIDIGSLQPDINLGIEFGIRIENPSGFAKVGNFEIREERPLTASEIRKVQKVETKWKKEWEQERADVTAKLQPVIDQINALYVNNDWNGLVRPHIVEADIHAITIPDLPKQRHWFMTDREGEHRSITEQMQQALTRAMNLLESQNLIHNGSFTNELMN…	TAGAATTTCCCCTCTTCCAACAAAAAGAGAATTGCAAGATATAAAGGATTTTATTTACAAAAACCATTTTTCTGAAGATTAAATAAAATTTGAAAGTATTGATTTGATATACTTTCAAATTTTTATACCTATATATTTTATAATAGGAGCGAATTAATCCTCGTACCTTTTATATTTTTCTAATTTGTGTCTGAAAAGACGTACACTTTGTATTAAAAATTCTAATTCATCTTCAGAAATTTGTTTTCCATCTAATTGTAGTGAGTAATTTTCGGAAATATTTTTATATTCCAAAGCGATATTTTTTTTGTCATGTAATTCTGGTTGATACAATAAATCTGTAATTTCAATTTTGTACACATTTGCAATTTTATTTAATAGTTCTAATGATGGAGTATA…
SIBC63_contigs00000000	lcl|NODE_33_length_42672_cov_33.9078_00004	700	-1	10001-12100	NO	YES	NO	ChitinaseC-other	688	688	13-700	1-688	94.4767441860465	0.0	NA	NA	NA	Rank3	NO	NO	NO	NO	NO	NO	GTTTTCGCTAATGGATGCATTTACAAGTTCGGCGGGATTACCTGTTCCTGCCCCTCCGATTGTAACCGATCCACCGGGAGGAATTTCACCATTCCATCCTGCATTCGTAATTACGTAATGACTATTTATTTTACTACTAATTTTAGAATCCCAAACTTGCGTTAAATTGCCGTTATAATCAAATTCTAATTTCCACTTTTTAATAGGGATCGTCCCGGTATTTTTTATTACAATCGAGAAATTGTAACCACTTCCCCAATTTGAAGTGACTGAAAAGGTAGCATTGCCATTTCCACCAGGAGGTGTCGTATTAGCATCATCTGTTTTAACTGTAATAGCGGTAGGCTGTGACTTATTTCCGGCAGCATCTTTGGCAATTACTGAAAATGTGTATTCTGT…	SFLSRFILIYWRMPLNISFILKGEMAMKSKKFTLLLLSLLLFLPLFLTNFITPNVALADSQKQGQKIVGYFPSWGIYGRNYQVADIDASKLTHLNYAFADICWNGKHGNPSTHPDNPNKQTWNCKESGVPLQNKEVPNGTLVLGEPWADVTKSYPGSGTTWEDCDKYARCGNFGELKRLKAKYPHLKTIISVGGWTWSNRFSDMAADEKTRKVFAESTVDFLREYGFDGVDLDWEYPGVETIPGGSYRPEDKQNFTLLLQEVRNALTKAGAEDGKQYLLTIASGASQRYADHTELKKISQILDWINIMTYDFHGGWEPTSNHNAALYKDPNDPAADTKFYVDGAIDVYTNEGVPADKLVLGVPFYGRGWKSCGKENNGQYQPCKPGSDGKLASKGTWDD…	TTTTATGAAAACACACTTCAATTAATGTCTATGTTTGAGGAATATAATGTGGACTGTAAATTAATTGTGAGAGAAGGTTTGGGGCATCTTTTCCCAGCGGATTTTACACAAATATTAAAGAACATAATGGAAGAATGGACAGCTAAAAATATTTAAACAAACGTTTGATTAAAAAAGCACAAACCCTGTAAATTTGTAGGTTTGTGCTTTTTCTTTAAAACATAATTGATATTAAGAGCATTCCAATTCCTATAGAAGTGAATGTTGCGATTAGGCCTGGAATCATAAAGCTATGATTTAAAACATATTTACCAATGCCAGTTGTACCAGTACGATCAAAGTTAATGGCAGCAACGATTGTTCCGTAGTTTGGAATGAAGAAATATCCATTTACTGCAG…
SIBC63_contigs00000000	lcl|NODE_3_length_366332_cov_26.3413_00591	310	1	10001-10930	NO	YES	NO	Zwa5A-other	325	309	6-305	2-301	29.126213592233	4e-32	NA	NA	NA	Rank1	NO	NO	NO	NO	NO	NO	AATAGGGGATGCACTATGAAATTATGTGAAAATGTTACAGAATTAATAGGAGATACACCTGTCGTCCGTTTATCTAAATTTATTCCAGAAGACGCAGCAGATGTGTATGTAAAACTAGAAATGTTTAATCCATCACGCAGTGTGAAAGACCGTGCTGCCTATAATTTATTGCACGTTGCAGAAGAGAATGGTCTTATCAAACCAGGAGATACAATTATTGAGCCAACAAGTGGTAATACAGGAATTGGTTTAGCGATGAACGCGGCTGCGAAAGGATATAAAGCGATTTTAATTATGCCGGACAATATGTCAAAAGAGCGTATAAATTTATTGAAAGCATACGGTGCAGAAGTAGTTTTAACACCGGCAGAACAAAGAATGCCAGGAGCAATTGCGAAG…	NRGCTMKLCENVTELIGDTPVVRLSKFIPEDAADVYVKLEMFNPSRSVKDRAAYNLLHVAEENGLIKPGDTIIEPTSGNTGIGLAMNAAAKGYKAILIMPDNMSKERINLLKAYGAEVVLTPAEQRMPGAIAKALELQEKIPNSFIPQQFENPANPNIHRYTTALEIYEQMDGELDAFVATAGTGGTITGTGETLKEKLPNLYVAVVEPKGSPVLSGGVPGPHKLVGTSPGFIPKNLNTEVYNEIIQIADEEALTTMRNLARQEGLLVGPSSGASVYAAIMIAKRLGAGKKVLCIAPDTGERYLSMGLFE	AGTGGAGAGAAGGTATTACTTTTGTTGAGGAAATTTCACTTGATGTAGGAATCGCATCGTATAGTGCTCAAGTAGAGACTTTGAAAAGAAAACTAGAGCAACTAGAAGCAAAAGAACACAATAAAATGGAAGACTGAAAAAACGTTCATAATAAATAAAGGGGTAGAAGAACATGGAACAATCAAAGGGTATTAAGATTGTCTTTTTAATGTGCTTAGGTATATTTCTTTGTATGATTGATACGACAATTATGAATATAGCTTTACCAGCGATACAAACGAGTGTAAATACTTCATTAGAAAAGATGTCTTGGGTATTAAATGTTTATACAATGACAATAGCTGTACTCGCTATTCCGCTAGGACGGATAGCTGATATTTTTGGGAAAGCAAAGATGTA…
SIBC63_contigs00000000	lcl|NODE_40_length_16778_cov_37.2545_00006	106	-3	16459-16776	NO	NO	YES	NA	NA	NA	NA	NA	NA	NA	Cry.hmm	1340	2.6e-21	Rank1	NO	NO	NO	NO	NO	NO	CATTTCCGTCATTTCAATCAGTTCAATGCTATCAATTGTCAATCCACCATCTTCAGATGTAATTTCAATTTCAATCTCTGCCGTTTCAAATGTCAAATAGGATAGTTCTTGTTTTTGCATGTTTTTTTGAGAAAATATCATCGTTTCTACCTGTTCTCCTGTTGTTCCATGTTGGATAGTAATTTTTCCTTTCCCTTTTCCGCGTACGCGAAGTGTATATTCTGTATCTTCATCAAAATTTGTAATTTGAACGTTTTGTGCGGCACTAGAATCCCAATGCGGAAGGAATAAGGCTTTATTTTCTCCTGATACCAATTG	QLVSGENKALFLPHWDSSAAQNVQITNFDEDTEYTLRVRGKGKGKITIQHGTTGEQVETMIFSQKNMQKQELSYLTFETAEIEIEITSEDGGLTIDSIELIEMTEM	TTTGATTGTTCCATACACAAACAGGTCTCTTTAAAATCGGAATAACTTTGTATTTACGTTTTTTCACCTTTGTAGAAAACACACTTTTAGCGTCTTTAATTGCTTGGTTCTTCACTGCGCTTGGAAGGTTCGCTTCAGCCATTTCAGATACAAGTGTATGAATGACTTTGATATACTCGTAACTACTTTATTCTAATAACTGAATTTGTTCTTTTGTTGGAAGCAATTTAACTTTGACTGTGATTGTTTGTGACACAATTTTCACCCCCTCGTCTTTTGATTTTCAACATACTATTTAATTGTCTCAGTCGATACATTTCCAGCAGTAGAAACAAAATAGGAACGTATCCATAGACTTGGCAAGTGTTGAAGATGAGGAAACTCTCCTCTCAAACACTT…
SIBC63_contigs00000000	lcl|NODE_59_length_2489_cov_46.0762_00003	829	3	2489-03-01	NO	YES	YES	Cry12Aa1	1257	120	710-829	750-868	61.6666666666667	3e-41	Cry.hmm	1340	1.1e-55	Rank2	NO	NO	YES	NO	NO	NO	GGCGATGATTTAAAACCTTCCAATACCGCAACGTTTTCACAACAAAAACAATATATACAATTCCTTACAATTAATGCGTTAGATAAGGTAAGACTGTTCCCCACATTTGATCCCGATCTTTACCCGTATGGTCTTACTACAAATATACCGACCAACCATCAATTCGTTTCGTCCATCTTACCAGGGTATTGTATGCCGTCCTCATTTCCAAGTGATTTCGACTTTCCTATTTCTGATAGCGGTGTCGTACGAAAAGATGCCGAACTTATAACCATTGAGAGTGGTACATCCACAGACAAAACGTACGGTTCCCCTGTATTTCTACAAATCCAAGATAGAAATGGCTCGGCATGGGGATGGGGACGAAGAGCAGATCATGGAAAGCAGTACTTTTTGTTT…	GDDLKPSNTATFSQQKQYIQFLTINALDKVRLFPTFDPDLYPYGLTTNIPTNHQFVSSILPGYCMPSSFPSDFDFPISDSGVVRKDAELITIESGTSTDKTYGSPVFLQIQDRNGSAWGWGRRADHGKQYFLFIDLVDPLIGFGAAAAVRFDSNGHPKYDLCSSDPVFGFQFLTDSNRLTTWERVTLPADFIPLLRAPNGYKIRTLHPLYDSSKPATPFGGYVTVFDPLDLPAFGLLAPDSSGNLSVIGIPLESFGEQQGWVVPEWTTGSNVVQLPPGQTITVPIFNVLEGQYTMRVNYACNANVDMVVNIETGTGNSVFSNTLSFSATNSNDFPGKNGYYRNQLITDTLDMGTFSMTIDHIQLTNKGTSDIFLDRLEFIPVASDTAQTGTFIAKEITI…	GGGGCGATGATTTAAAACCTTCCAATACCGCAACGTTTTCACAACAAAAACAATATATACAATTCCTTACAATTAATGCGTTAGATAAGGTAAGACTGTTCCCCACATTTGATCCCGATCTTTACCCGTATGGTCTTACTACAAATATACCGACCAACCATCAATTCGTTTCGTCCATCTTACCAGGGTATTGTATGCCGTCCTCATTTCCAAGTGATTTCGACTTTCCTATTTCTGATAGCGGTGTCGTACGAAAAGATGCCGAACTTATAACCATTGAGAGTGGTACATCCACAGACAAAACGTACGGTTCCCCTGTATTTCTACAAATCCAAGATAGAAATGGCTCGGCATGGGGATGGGGACGAAGAGCAGATCATGGAAAGCAGTACTTTTTGT…
SIBC63_contigs00000000	lcl|NODE_60_length_2465_cov_55.6279_00002	821	-3	2463-01-01	NO	YES	YES	Cry21Da1	1289	169	654-821	783-944	51.4792899408284	8e-42	Cry.hmm	1340	4.8e-64	Rank2	NO	NO	YES	NO	NO	NO	GGATTCGTCAATTTTTTGATACGCATACGAAGGAGAAAGTACCGTTGGTGGTGGCAATAAAAGGTGTTCCCCTTTAAATAAATCCCCATCTTCTCTTCGGATTACCTTTTTTCCGAGTTGCCATGCAGCAAGCGTATCAAAGCTTCCTCCTATGAGTAAATTTCGTGCATTACTGAGTTGTTTCGCTTTATTGACTACTTTGCGTAATGCCTTTTTCTCTTTTCCAAATACCTCATCAGATAAGGCATCTACTTTCAGGACCATTTGATCAATCCAGTAGTCATTTATTTCGTGAGATAAGGCAGTTTGATCTTGAGTTGCGAATAAATCCTGGACTTGTTTGGTGATTTGATTTAGATCAGTTGGTTCCGTAAGAGATTTAGAGCTAGATGCTTTTCT…	GDDLKPSNTATFSQQKQYIQFLTINALDKVRLFPTFDPDLYPYGLTTNIPTNHQFVSSILPGYCMPSSFPSDFDFPISDNGVIRKDPELAAIESDTSTDKTYGSPVFIQTVDRNGTVWRRGEDKGEQYSLPFIDPVDPLIGFGAAAAVSFDSNGHPKYDLCSSDSIFGFQFLTNSKQLTTWSRIDLPADFMPWLRAPSGYKIRTLHPLYDSSKPATPFGGYVTVFDPLDPPAFGLLAPDASGNLSVIGIPLESFGEQQGWVVPEWTTGSNVVQLPPGQTITVPIFNVLEGQYTMRVNYACNANVDMVVNIETGTGHSVFSDTVSFSATNSNDFPGKNGYYRNQLITDTLDMGTFSMTIDHIQLMNTGTSDIFLDRVEFIPAASDTAQTGTFIAKEVTIS…	GGATTCGTCAATTTTTTGATACGCATACGAAGGAGAAAGTACCGTTGGTGGTGGCAATAAAAGGTGTTCCCCTTTAAATAAATCCCCATCTTCTCTTCGGATTACCTTTTTTCCGAGTTGCCATGCAGCAAGCGTATCAAAGCTTCCTCCTATGAGTAAATTTCGTGCATTACTGAGTTGTTTCGCTTTATTGACTACTTTGCGTAATGCCTTTTTCTCTTTTCCAAATACCTCATCAGATAAGGCATCTACTTTCAGGACCATTTGATCAATCCAGTAGTCATTTATTTCGTGAGATAAGGCAGTTTGATCTTGAGTTGCGAATAAATCCTGGACTTGTTTGGTGATTTGATTTAGATCAGTTGGTTCCGTAAGAGATTTAGAGCTAGATGCTTTTCT…
SIBC63_contigs00000000	lcl|NODE_74_length_881_cov_108.111_00001	293	1	1-879	NO	YES	YES	Cry5Ac1	1220	281	17-293	40-315	37.3665480427046	4e-58	Cry.hmm	1340	8.5e-32	Rank1	YES	NO	NO	NO	NO	NO	GATGCTGAATTCCAGGCTGCACGATTAGAGACGGAGGCTGCTACGTCTGAATCCCTCTTACAAAACTTAAAAACGGGCATCGAACAAGGGACATATCAACAAGCCATCGACACGATTTTTCAAAACATTTCAAGTGGAACCATTGACTATGTCTCATTTGTAGACAGTACCTTACGATTAGCGCCTATGTCTACACCTGAAACCGGTCTTTTCTCCCCCTTAGTTGGGTTATATTTTTCAGGACTTAACCAAATACCTGCAACGCGCGATGTGCAAAGTAATGTGTTTCAAGCGCTGAATCCTCTCATCGCAGATGCACTTGGCAGAGCATTAACTACCGATGAACTTGATCATATGAATGCGGAAGTATCGGGCATACGAGCTACTCTCATCCCGTAT…	DAEFQAARLETEAATSESLLQNLKTGIEQGTYQQAIDTIFQNISSGTIDYVSFVDSTLRLAPMSTPETGLFSPLVGLYFSGLNQIPATRDVQSNVFQALNPLIADALGRALTTDELDHMNAEVSGIRATLIPYQTAMEQIQNVYGGFQHITSQMRQEFMSAVNNVDTILADRLPSLLYTDPAQAMIGLPYFCGFATMHLQLYKDMIMHGSTWDPEHYNAEVIGTKKATLKKFIQLYAQEAYAGFTQGLSLLGGDDLKPSNTATFSQQKQYIQFLTINALDKVRLFPTFDPDLY	GATGCTGAATTCCAGGCTGCACGATTAGAGACGGAGGCTGCTACGTCTGAATCCCTCTTACAAAACTTAAAAACGGGCATCGAACAAGGGACATATCAACAAGCCATCGACACGATTTTTCAAAACATTTCAAGTGGAACCATTGACTATGTCTCATTTGTAGACAGTACCTTACGATTAGCGCCTATGTCTACACCTGAAACCGGTCTTTTCTCCCCCTTAGTTGGGTTATATTTTTCAGGACTTAACCAAATACCTGCAACGCGCGATGTGCAAAGTAATGTGTTTCAAGCGCTGAATCCTCTCATCGCAGATGCACTTGGCAGAGCATTAACTACCGATGAACTTGATCATATGAATGCGGAAGTATCGGGCATACGAGCTACTCTCATCCCGTAT…
SIBC63_contigs00000000	lcl|NODE_77_length_587_cov_100.976_00003	195	2	2-586	NO	YES	YES	Cry21Da1	1289	196	2-195	905-1095	62.7551020408163	3e-79	Cry.hmm	1340	2.7e-63	Rank2	NO	NO	NO	NO	NO	NO	GCATGGCAACTCGGAAAAAAGGTAATCCGAAGAGAAGATGGGGATTTATTTAAAGGGGAACACCTTTTATTGCCACCACCAACGGTACTTTCTCCTTCGTATGCGTATCAAAAAATTGACGAATCCAAATTAAAACCATATACACGTTATACTGTTTCTGGATTTGTGGCACAAGGAGATCCGTTAGAGGTTGTGGTCTCCCGTTATGGAAAAGAAATCGAAAAAACTCTGCATGTTCCGTATGAAGAAGCGTATCCGATTACGGCGGAGCCAACGCCAAACTGTTGTCAGCCAGGAACACCTTCTTCGTGTAACGGTGAGACACCGGATTCGCATTTCTTCCACTACAACATCGATGTCGGTGCCTTACAAACTGAAGCGAATCTCGGGATTTCATTG…	AWQLGKKVIRREDGDLFKGEHLLLPPPTVLSPSYAYQKIDESKLKPYTRYTVSGFVAQGDPLEVVVSRYGKEIEKTLHVPYEEAYPITAEPTPNCCQPGTPSSCNGETPDSHFFHYNIDVGALQTEANLGISLGLRIGETAANTLGLARIGNLEIREERPLTASEIRKVQKVETKWKKEWEQERADVTAKLQPVI	TGCATGGCAACTCGGAAAAAAGGTAATCCGAAGAGAAGATGGGGATTTATTTAAAGGGGAACACCTTTTATTGCCACCACCAACGGTACTTTCTCCTTCGTATGCGTATCAAAAAATTGACGAATCCAAATTAAAACCATATACACGTTATACTGTTTCTGGATTTGTGGCACAAGGAGATCCGTTAGAGGTTGTGGTCTCCCGTTATGGAAAAGAAATCGAAAAAACTCTGCATGTTCCGTATGAAGAAGCGTATCCGATTACGGCGGAGCCAACGCCAAACTGTTGTCAGCCAGGAACACCTTCTTCGTGTAACGGTGAGACACCGGATTCGCATTTCTTCCACTACAACATCGATGTCGGTGCCTTACAAACTGAAGCGAATCTCGGGATTTCATT…
SIBC63_contigs00000000	lcl|NODE_7_length_233839_cov_29.558_00330	320	1	10001-10960	NO	YES	NO	Zwa6-other	310	299	16-309	5-302	33.1103678929766	9e-55	NA	NA	NA	Rank1	NO	NO	NO	NO	NO	NO	GGGGGAATTTTCATGTCAACTGTACAAGTACCGAAATTAAATACGAAAGACCTTTTAACACTAGAAGAATTAACGAAAGAAGAAATTATTTCTTTAATTGAGTTCGCAATATATTTAAAAAAGAATAAGCAAGAGCCTTTGCTGCAAGGCAAAATATTAGGTCTTATCTTTGATAAACATTCAACTCGTACTCGTGTATCTTTTGAAGCAGGAATGGTACAGCTCGGGGGACATGGTATGTTTTTAAGTGGAAAAGAGATGCAAATGGGAAGAGGAGAAACCGTTTCAGATACTGCGAAAGTATTATCACAGTATATTGACGGGATTATGATACGTACATTCTCACATGCGGATGTAGAAGAGCTTGCAAAAGAATCGAGCATACCTGTTATTAACGGA…	GGIFMSTVQVPKLNTKDLLTLEELTKEEIISLIEFAIYLKKNKQEPLLQGKILGLIFDKHSTRTRVSFEAGMVQLGGHGMFLSGKEMQMGRGETVSDTAKVLSQYIDGIMIRTFSHADVEELAKESSIPVINGLTDDHHPCQALADLMTIYEETNTFKGIKLAYVGDGNNVCHSLLLASAKVGMHMTVATPIGYEPNEEIVKKALAIAKETGAEIEILHNPELAVNEADFIYTDVWMSMGQEGEEEKYTLFQPYQINNELVKHAKQTYRFLHCLPAHREEEVTGEIIDGSQSIVFEQAGNRLHAQKALLVSLFKNVEELS	CTTGTTCATGAAGCAACTTTTGCAGCAGAAGATGAACAACAAGCTTATGATTATTTTCATTCCACATCTAAGCAAGCTGCGAGTATTGCACTTCAGGCAAATGCAAAACGATTAATATTAACTCATATTAGTTCTCGTTATCAAGGGGATACATATAAGGAATTATTGAAAGAGGCAAGAGAGCTATTTTCTAATACAGAAATAGCTACAGATTTAAAATCATTTCCAGTGGACAGATAATAATGTTGTGAAAAAATGGTGACGAAAGGTTGCCATTTTTTTATTTCTAAAAAAAAATAAAAATAAAACTGTTATCATTTTATGCTTATATAGGATGAAACAGAAGGTTTTAATGATGTAAAGATATAAGATGAAACAACATAGTATCGATTGTTTAGA…
SIBC63_contigs00000000	lcl|NODE_80_length_527_cov_211.81_00001	175	-1	3-527	NO	YES	YES	Cry21Ga1	1234	175	1-175	999-1172	58.2857142857143	3e-69	Cry.hmm	1340	3.8e-53	Rank2	NO	NO	NO	NO	NO	NO	TTTTCCGCGTACGCGAAGTGTATATTCTGTATCTTCATCAAAATTTGTAATTTGAACGTTTTGTGCGGCACTAGAATCCCAATGCGGAAGGAATAAGGCTTTATTTTCTCCTGATACCAATTGAACTGTTGCGCCTCCCTCTACCGTCCAGTTCATTAATTCATTCGTAAAGCTACCATTGTGAATGAGATTTTGACTCTCTAACAGATTCATTGCGCGAGTCAGTGCTTGTTGCATTTGCTCGGTAATCGAACGATGTTCTCCTTCACGATCTGTCATAAACCAATGTCTTTGTTTTGGTAAATCTGGTATTGTAATCGCATGAATGTCCGCTTCTACGATATGCGGTCGAACCAAACCATTCCAATCGTTATTCACATATAAAGCGTTGATTTGATC…	EIREERPLTASEIRKVQKVETKWKKEWEQERADVTAKLQPVIDQINALYVNNDWNGLVRPHIVEADIHAITIPDLPKQRHWFMTDREGEHRSITEQMQQALTRAMNLLESQNLIHNGSFTNELMNWTVEGGATVQLVSGENKALFLPHWDSSAAQNVQITNFDEDTEYTLRVRGK	CCTTTTCCGCGTACGCGAAGTGTATATTCTGTATCTTCATCAAAATTTGTAATTTGAACGTTTTGTGCGGCACTAGAATCCCAATGCGGAAGGAATAAGGCTTTATTTTCTCCTGATACCAATTGAACTGTTGCGCCTCCCTCTACCGTCCAGTTCATTAATTCATTCGTAAAGCTACCATTGTGAATGAGATTTTGACTCTCTAACAGATTCATTGCGCGAGTCAGTGCTTGTTGCATTTGCTCGGTAATCGAACGATGTTCTCCTTCACGATCTGTCATAAACCAATGTCTTTGTTTTGGTAAATCTGGTATTGTAATCGCATGAATGTCCGCTTCTACGATATGCGGTCGAACCAAACCATTCCAATCGTTATTCACATATAAAGCGTTGATTTGA…
SIBC63_contigs00000000	lcl|NODE_8_length_208875_cov_30.265_00055	804	-1	10001-12412	NO	YES	NO	InhA2-other	799	799	6-804	1-799	96.2453066332916	0.0	NA	NA	NA	Rank4	NO	NO	NO	NO	NO	NO	ACGTTTAATCCAAACAGCGCCTGCTGATTTATCATCTGCCTGTCCAACAACTTGGAATTTAAGTCCAAGATTCGGAACTTTTCTTCCTGCGTCTGCAATTTGGTTGTTACTATATACTTTTGAATCATCAAAAGTTGTAACGCCTTGTAATCCAGAATAGTTAAACTGTCCACGTGTTAATGAATTTACACTCCATGCTGGTGTTTGATCAAATGAAAATGCTGCGTCTGCAATTTGCATACCTGTATTACCGTAAGTTGGTTTTCCGTTTAAATTGCCAACAAGTGCCTCTGGATGCGAATCTACAACACCAAGGAACCCTTCACCTGGATGCACCCCAACCCAGTTATCTTTAAAGCTATCATCTGCATACCAAACGACAAGACCTGTATTATACAC…	KERNEMRRKAPFKVLSSLAIAAIIGCTSVMSAPLVYAETPAKEKENVSTTPIDYNLIQEDRLAEALKERGEISPASSKEETKKAVEKYIEKKQGDQANKEILPADTAKEASDFVKKIKEKKMEEKEKVKKPEKNVSPEQKPEPNKKQLNGQVPTSKAKQAPYKGSVRTDKVLVLLVEFSDYKHNNIDQTPGYMYSNDFSREHYQKMLFGNEPYTLFDGSKVKTFKQYYEEQSGGSYTTDGYVTEWLTVPGKASDYGADGSSGHDNKGPKGARDLVKEALHAAAEKGLDLSQFDQFDRYDTNGDGNQNEPDGVIDHLMVIHAGVGQEAGGGKLGDDAIWSHRSKLAIDPVAIEGTKSKVDYFGGKVAAHDYTIEPEDGAVGVFAHEFGHDLGLPDEYDTK…	TAGGTGTACTTACTCTTATTTTCTTATAAGGTGAAACGTACAAATCAAAAAGCGAGTCATTCTATTACACTAGAACGACTCGTTTTTTTATGCATATACTTTCTTTTCTTGACAATACAAACGAATAACATGTTTATTTTGTTGAAATACATCATGCGTTAGGCGGATAATAATAAAATTTCGTTTTATTTGATCATCATGAACAAAAATCTGTTCTCCCTCTTGAAAACGCCACGCACTTTCAAAAGTTGTAATATGATTCCCACTTACAGAAAAAAGCTCATATCGCATATCTTGTTCCCTCTTTCAACTTATAATAATCATAATATCCTTATATTAAATTTAGTATAACTTAATTCTATTAAAATTTATAATTTTTTCTATTTCAAAATATTTTAA…
